# Supplementary material for: The global population structure and evolutionary history of the acquisition of major virulence factor-encoding genetic elements in Shiga toxin-producing Escherichia coli O121:H19
Source: Microb Genom. 2021 Dec 8;7(12):000716. doi: 10.1099/mgen.0.000716 (PMC8767318; doi:10.1099/mgen.0.000716)
Supplement: Supplementary material 2 [file mgen-7-0716-s002.xlsx]

## Sheet: TableS1
Table S1. E. coli O121:H19 strains analysed in this study.
Identical clone in WGS analysis	Used in the phylogenetic analysis in
	Fig. 1	Fig 2	Fig. S9	Strain	Country	Host or Source	Patient symptoms*	Year	ST	Lineage†	stx subtype	eae (epsilon1)	hlyA	Accession No.	Bioproject‡	BioSample	Reference
	+	+	+	51104	JPN	human	HUS	2005	655	L1	stx2a	positive	positive	AP024471-2	PRJDB8147	SAMD00275672	This study
	-	+	+	707	JPN	human	BD	1997	655	L1	stx2a	positive	positive	DRR271288	PRJDB8147	SAMD00275673	This study
1	-	-	-	716	JPN	human	BD	1997	655	L1	stx2a	positive	positive	DRR271289	PRJDB8147	SAMD00275674	This study
	-	+	+	1603	JPN	human	BD	1998	655	L1	stx2a	positive	positive	DRR271290	PRJDB8147	SAMD00275675	This study
	-	+	-	2935	JPN	human	NI	1999	655	L1	stx2a	positive	positive	DRR271291	PRJDB8147	SAMD00275676	This study
1	-	+	-	3105	JPN	human	NI	1999	655	L1	stx2a	positive	positive	DRR271292	PRJDB8147	SAMD00275677	This study
	-	+	+	3725	JPN	human	BD	2000	655	L1	stx2a	positive	positive	DRR271293	PRJDB8147	SAMD00275678	This study
	-	+	+	3772	JPN	human	HUS	2000	655	L1	stx2a	positive	positive	DRR271294	PRJDB8147	SAMD00275679	This study
	-	+	+	3896	JPN	human	NI	2000	655	L1	stx2a	positive	positive	DRR271295	PRJDB8147	SAMD00275680	This study
	-	+	+	3964	JPN	human	NI	2000	655	L1	stx2a	positive	positive	DRR271296	PRJDB8147	SAMD00275681	This study
	-	+	-	3993	JPN	human	asymptomatic	2000	655	L1	stx2a	positive	positive	DRR271297	PRJDB8147	SAMD00275682	This study
2	-	-	-	4151	JPN	human	HUS	2000	655	L1	stx2a	positive	positive	DRR271298	PRJDB8147	SAMD00275683	This study
2	-	+	-	4164	JPN	well-water	-	2000	655	L1	stx2a	positive	positive	DRR271299	PRJDB8147	SAMD00275684	This study
2	-	-	+	4230	JPN	bovine	-	2000	655	L1	stx2a	positive	positive	DRR271300	PRJDB8147	SAMD00275685	This study
	-	+	-	4237	JPN	bovine	-	2000	655	L1	stx2a	positive	positive	DRR271301	PRJDB8147	SAMD00275686	This study
	-	+	+	5122	JPN	human	D	2001	655	L1	stx2a	positive	positive	DRR271302	PRJDB8147	SAMD00275687	This study
	-	+	-	6804	JPN	human	D	2002	655	L1	stx2a	positive	positive	DRR271303	PRJDB8147	SAMD00275688	This study
35	-	+	+	6998	JPN	human	D	2002	655	L1	stx2a	positive	positive	DRR271304	PRJDB8147	SAMD00275689	This study
	-	+	+	7982	JPN	human	NI	2003	655	L1	stx2a	positive	positive	DRR271305	PRJDB8147	SAMD00275690	This study
	-	+	+	8048	JPN	human	BD	2003	655	L1	stx2a	positive	positive	DRR271306	PRJDB8147	SAMD00275691	This study
	-	+	+	8243	JPN	human	D	2003	655	L1	stx2a	positive	positive	DRR271307	PRJDB8147	SAMD00275692	This study
	-	+	+	10902	JPN	human	NI	2006	655	L1	stx2a	positive	positive	DRR271308	PRJDB8147	SAMD00275693	This study
	-	+	+	11106	JPN	human	NI	2006	655	L1	stx2a	positive	positive	DRR271309	PRJDB8147	SAMD00275694	This study
	-	+	-	12849	JPN	human	NI	NI	655	L1	stx2a	positive	positive	DRR271310	PRJDB8147	SAMD00275695	This study
	-	+	-	12874	JPN	human	NI	NI	655	L1	stx2a	positive	positive	DRR271311	PRJDB8147	SAMD00275696	This study
	-	+	-	13518	JPN	human	NI	NI	655	L1	stx2a	positive	positive	DRR271312	PRJDB8147	SAMD00275697	This study
	-	+	-	15436	JPN	human	NI	2012	655	L1	stx2a	positive	positive	DRR271313	PRJDB8147	SAMD00275698	This study
	-	+	-	06E050	JPN	human	BD	2006	655	L1	stx2a	positive	positive	DRR271314	PRJDB8147	SAMD00275699	This study
	-	+	-	08E027	JPN	human	BD	2008	655	L1	stx2a	positive	positive	DRR271315	PRJDB8147	SAMD00275700	This study
	-	+	+	10E082	JPN	human	BD	2010	655	L1	stx2a	positive	positive	DRR271316	PRJDB8147	SAMD00275701	This study
36	-	+	-	12E064	JPN	human	BD	2012	655	L1	stx2a	positive	positive	DRR271317	PRJDB8147	SAMD00275702	This study
	-	+	+	12E092	JPN	human	BD	2012	655	L1	stx2a	positive	positive	DRR271318	PRJDB8147	SAMD00275703	This study
	-	+	-	131030	JPN	human	D	2013	655	L1	stx1a/stx2a	positive	positive	DRR271319	PRJDB8147	SAMD00275704	This study
	-	+	-	131032	JPN	human	D	2013	655	L1	stx1a/stx2a	positive	negative	DRR271320	PRJDB8147	SAMD00275705	This study
	-	+	+	131033	JPN	human	D	2013	655	L1	stx1a/stx2a	positive	positive	DRR271321	PRJDB8147	SAMD00275706	This study
	-	+	+	356	JPN	human	BD	2005	655	L1	stx2a	positive	positive	DRR271322	PRJDB8147	SAMD00275707	This study
	-	+	+	453	JPN	human	HUS	2007	655	L1	stx2a	positive	positive	DRR271323	PRJDB8147	SAMD00275708	This study
	-	+	-	463	JPN	human	BD	2007	655	L1	stx2a	positive	positive	DRR271324	PRJDB8147	SAMD00275709	This study
	-	+	-	481	JPN	human	BD	2007	655	L1	stx2a	positive	positive	DRR271325	PRJDB8147	SAMD00275710	This study
	-	+	-	522	JPN	human	HUS	2008	655	L1	stx2a	positive	positive	DRR271326	PRJDB8147	SAMD00275711	This study
	-	+	-	579	JPN	human	D	2009	655	L1	stx2a	positive	positive	DRR271327	PRJDB8147	SAMD00275712	This study
	-	+	-	635	JPN	human	D	2010	655	L1	stx2a	positive	positive	DRR271328	PRJDB8147	SAMD00275713	This study
	-	+	-	PV03-14	JPN	human	BD	2003	655	L1	stx2a	positive	positive	DRR271329	PRJDB8147	SAMD00275714	This study
	-	+	-	PV06-102	JPN	human	BD	2006	655	L1	stx2a	positive	positive	DRR271330	PRJDB8147	SAMD00275715	This study
	-	+	+	PV06-154	JPN	human	D	2006	655	L1	stx2a	positive	positive	DRR271331	PRJDB8147	SAMD00275716	This study
	-	+	-	PV07-173	JPN	human	asymptomatic	2007	655	L1	stx2a	positive	negative	DRR271332	PRJDB8147	SAMD00275717	This study
36	-	-	+	PV12-16	JPN	human	D	2012	655	L1	stx2a	positive	positive	DRR271333	PRJDB8147	SAMD00275718	This study
	-	+	-	3350	JPN	human	BD	2011	655	L1	stx2a	positive	positive	DRR271334	PRJDB8147	SAMD00275719	This study
3	-	-	-	3369	JPN	human	HUS	2011	655	L1	stx2a	positive	positive	DRR271335	PRJDB8147	SAMD00275720	This study
	-	+	+	3417	JPN	human	asymptomatic	2012	655	L1	stx2a	positive	positive	DRR271336	PRJDB8147	SAMD00275721	This study
	-	+	+	3418	JPN	human	BD	2012	655	L1	stx2a	positive	positive	DRR271337	PRJDB8147	SAMD00275722	This study
3	-	+	+	3422	JPN	human	D	2012	655	L1	stx2a	positive	positive	DRR271338	PRJDB8147	SAMD00275723	This study
	-	+	+	11Y11	JPN	human	D	2007	655	L1	stx2a	positive	positive	DRR271339	PRJDB8147	SAMD00275724	This study
	-	+	+	07Y06	JPN	human	asymptomatic	2007	655	L1	stx2a	positive	positive	DRR271340	PRJDB8147	SAMD00275725	This study
	-	+	+	EH0337	BEL	human	HUS	1996	655	L1	stx2a	positive	positive	DRR271341	PRJDB8147	SAMD00275726	This study
	-	+	+	EH0505	BEL	human	HUS	1998	655	L1	stx2a	positive	positive	DRR271342	PRJDB8147	SAMD00275727	This study
	-	+	+	EH0787	BEL	human	HUS	2000	655	L1	stx2a	positive	positive	DRR271343	PRJDB8147	SAMD00275728	This study
	-	+	-	EH1955	BEL	human	HUS	2010	655	L1	stx2a	positive	positive	DRR271344	PRJDB8147	SAMD00275729	This study
	-	+	+	EH1965	BEL	human	HUS	2010	655	L1	stx2a	positive	positive	DRR271345	PRJDB8147	SAMD00275730	This study
	+	+	-	NIID131769	JPN	human	D	2013	5536	L1	stx2a	positive	negative	DRR271346	PRJDB8147	SAMD00275731	This study
	-	+	-	NIID132018	JPN	human	BD	2013	655	L1	stx2a	positive	negative	DRR271347	PRJDB8147	SAMD00275732	This study
	-	+	+	NIID132019	JPN	human	asymptomatic	2013	655	L1	stx2a	positive	positive	DRR271348	PRJDB8147	SAMD00275733	This study
	-	+	-	NIID132027	JPN	human	BD	2013	655	L1	stx2a	positive	positive	DRR271349	PRJDB8147	SAMD00275734	This study
	-	+	-	NIID132119	JPN	human	BD	2013	655	L1	stx2a	negative	positive	DRR271350	PRJDB8147	SAMD00275735	This study
	-	+	-	NIID132120	JPN	human	D	2013	655	L1	stx2a	positive	positive	DRR271351	PRJDB8147	SAMD00275736	This study
	-	+	-	NIID132203	JPN	human	D	2013	655	L1	stx2a	positive	positive	DRR271352	PRJDB8147	SAMD00275737	This study
	-	+	-	NIID132235	JPN	human	D	2013	655	L1	stx2a	positive	positive	DRR271353	PRJDB8147	SAMD00275738	This study
	-	+	+	NIID132309	JPN	human	BD	2013	655	L1	stx2a	positive	positive	DRR271354	PRJDB8147	SAMD00275739	This study
	-	+	+	NIID132351	JPN	human	BD	2013	655	L1	stx2a	positive	positive	DRR271355	PRJDB8147	SAMD00275740	This study
	-	+	+	NIID132586	JPN	human	D	2013	655	L3	stx2a	positive	positive	DRR271356	PRJDB8147	SAMD00275741	This study
	-	+	-	NIID132781	JPN	human	BD	2013	655	L1	stx2a	positive	positive	DRR271357	PRJDB8147	SAMD00275742	This study
	-	+	-	NIID132844	JPN	human	D	2013	655	L1	stx2a	positive	positive	DRR271358	PRJDB8147	SAMD00275743	This study
	-	+	+	NIID132982	JPN	human	BD	2013	655	L1	stx2a	positive	positive	DRR271359	PRJDB8147	SAMD00275744	This study
	-	+	-	NIID133048	JPN	human	BD	2013	655	L1	stx2a	positive	positive	DRR271360	PRJDB8147	SAMD00275745	This study
	-	+	+	NIID133049	JPN	human	BD	2013	655	L1	stx2a	positive	positive	DRR271361	PRJDB8147	SAMD00275746	This study
	-	+	+	NIID133289	JPN	human	BD	2011	655	L1	stx2a	positive	positive	DRR271362	PRJDB8147	SAMD00275747	This study
	-	+	-	NIID133294	JPN	human	BD	NI	655	L1	stx2a	positive	negative	DRR271363	PRJDB8147	SAMD00275748	This study
	-	+	+	NIID133298	JPN	human	D	2012	655	L1	stx2a	positive	positive	DRR271364	PRJDB8147	SAMD00275749	This study
	-	+	-	NIID133302	JPN	human	BD	2012	655	L1	stx2a	positive	negative	DRR271365	PRJDB8147	SAMD00275750	This study
	-	+	-	NIID140013	JPN	human	BD	2013	655	L1	stx2a	positive	positive	DRR271366	PRJDB8147	SAMD00275751	This study
	-	+	+	13E027	JPN	human	D	2013	655	L1	stx2a	positive	positive	DRR271367	PRJDB8147	SAMD00275752	This study
	-	+	+	NIID140311	JPN	human	BD	2013	655	L1	stx2a	positive	negative	DRR271368	PRJDB8147	SAMD00275753	This study
	-	+	+	NIID140625	JPN	human	BD	2014	655	L1	stx2a	positive	positive	DRR271369	PRJDB8147	SAMD00275754	This study
	-	+	+	NIID140689	JPN	human	D	2014	655	L1	stx2a	positive	positive	DRR271370	PRJDB8147	SAMD00275755	This study
	-	+	+	NIID140752	JPN	human	BD	2014	655	L1	stx2a	positive	negative	DRR271371	PRJDB8147	SAMD00275756	This study
	-	+	-	NIID140753	JPN	human	D	2014	655	L1	stx2a	positive	positive	DRR271372	PRJDB8147	SAMD00275757	This study
	-	+	+	NIID140935	JPN	human	BD	2014	655	L1	stx2a	positive	positive	DRR271373	PRJDB8147	SAMD00275758	This study
	-	+	+	NIID140956	JPN	human	BD	2014	655	L1	stx2a	positive	positive	DRR271374	PRJDB8147	SAMD00275759	This study
	-	+	-	NIID141209	JPN	human	BD	2014	655	L1	stx2a	positive	positive	DRR271375	PRJDB8147	SAMD00275760	This study
	-	+	-	NIID141287	JPN	human	BD	2014	655	L1	stx2a	positive	positive	DRR271376	PRJDB8147	SAMD00275761	This study
	-	+	+	NIID141303	JPN	human	BD	2014	655	L1	stx2a	positive	positive	DRR271377	PRJDB8147	SAMD00275762	This study
	-	+	+	NIID141404	JPN	human	BD	2014	655	L1	stx2a	positive	positive	DRR271378	PRJDB8147	SAMD00275763	This study
	-	+	-	NIID141552	JPN	human	D	2014	655	L1	stx2a	positive	positive	DRR271379	PRJDB8147	SAMD00275764	This study
	-	+	+	NIID141916	JPN	human	BD	2014	655	L1	stx2a	positive	negative	DRR271380	PRJDB8147	SAMD00275765	This study
	-	+	-	NIID141919	JPN	human	D	2014	655	L1	stx2a	positive	negative	DRR271381	PRJDB8147	SAMD00275766	This study
	-	+	+	NIID141956	JPN	human	D	2014	655	L1	stx2a	positive	positive	DRR271382	PRJDB8147	SAMD00275767	This study
	-	+	-	SE14002	JPN	human	BD	2014	655	L3	stx2a	positive	positive	AP024473-4	PRJDB8147	SAMD00275768	This study
	-	+	+	NIID142311	JPN	human	BD	2013	655	L1	stx2a	positive	negative	DRR271384	PRJDB8147	SAMD00275769	This study
	-	+	-	NIID142313	JPN	human	BD	2014	655	L1	stx2a	positive	positive	DRR271385	PRJDB8147	SAMD00275770	This study
4	-	-	-	NIID142351	JPN	human	BD	2014	655	L1	stx2a	positive	positive	DRR271386	PRJDB8147	SAMD00275771	This study
	-	+	+	CEC14159	JPN	human	BD	2014	655	L3	stx1a	positive	positive	AP024475-7	PRJDB8147	SAMD00275772	This study
	-	+	-	NIID150173	JPN	human	BD	2014	655	L1	stx2a	positive	positive	DRR271388	PRJDB8147	SAMD00275773	This study
	-	+	+	NIID150805	JPN	human	BD	2013	655	L1	stx2a	positive	positive	DRR271389	PRJDB8147	SAMD00275774	This study
	-	+	-	NIID150807	JPN	human	BD	2013	655	L1	stx2a	positive	negative	DRR271390	PRJDB8147	SAMD00275775	This study
	-	+	-	NIID150810	JPN	human	D	2014	655	L1	stx2a	positive	positive	DRR271391	PRJDB8147	SAMD00275776	This study
	-	+	+	NIID151117	JPN	human	BD	2015	655	L1	stx2a	positive	negative	DRR271392	PRJDB8147	SAMD00275777	This study
	-	+	-	NIID151118	JPN	human	BD	2015	655	L1	stx2a	positive	positive	DRR271393	PRJDB8147	SAMD00275778	This study
	-	+	+	NIID151181	JPN	human	BD	2015	655	L1	stx2a	positive	positive	DRR271394	PRJDB8147	SAMD00275779	This study
	-	+	+	NIID151297	JPN	human	D	2015	655	L1	stx2a	positive	positive	DRR271395	PRJDB8147	SAMD00275780	This study
	-	+	-	NIID151452	JPN	human	BD	2015	655	L1	stx2a	positive	positive	DRR271396	PRJDB8147	SAMD00275781	This study
	-	+	+	NIID151735	JPN	human	D	2015	655	L1	stx2a	positive	positive	DRR271397	PRJDB8147	SAMD00275782	This study
	-	+	+	NIID151790	JPN	human	BD	2015	655	L1	stx2a	positive	positive	DRR271398	PRJDB8147	SAMD00275783	This study
	-	+	-	NIID151912	JPN	human	D	2014	655	L1	stx2a	positive	positive	DRR271399	PRJDB8147	SAMD00275784	This study
	-	+	-	NIID151919	JPN	human	BD	2015	655	L1	stx2a	positive	positive	DRR271400	PRJDB8147	SAMD00275785	This study
	-	+	-	NIID152250	JPN	human	D	2015	655	L1	stx2a	positive	negative	DRR271401	PRJDB8147	SAMD00275786	This study
	-	+	-	NIID152344	JPN	human	D	2015	655	L1	stx2a	positive	positive	DRR271402	PRJDB8147	SAMD00275787	This study
	-	+	+	NIID152353	JPN	human	BD	2015	655	L1	stx2a	positive	positive	DRR271403	PRJDB8147	SAMD00275788	This study
	-	+	-	NIID152515	JPN	human	D	2015	655	L1	stx2a	positive	positive	DRR271404	PRJDB8147	SAMD00275789	This study
	-	+	-	NIID152516	JPN	human	BD	2015	655	L1	stx2a	positive	positive	DRR271405	PRJDB8147	SAMD00275790	This study
	-	+	+	E15042	JPN	human	BD	2015	655	L1	stx2a	positive	positive	AP024478-9	PRJDB8147	SAMD00275791	This study
	-	+	-	NIID153035	JPN	human	asymptomatic	2015	655	L1	stx2a	positive	negative	DRR271407	PRJDB8147	SAMD00275792	This study
	-	+	-	NIID160049	JPN	human	BD	2015	655	L1	stx2a	positive	positive	DRR271408	PRJDB8147	SAMD00275793	This study
	-	+	-	NIID160375	JPN	human	BD	2015	655	L1	stx2a	positive	positive	DRR271409	PRJDB8147	SAMD00275794	This study
	-	+	-	NIID160508	JPN	human	D	2015	655	L1	stx2a	positive	positive	DRR271410	PRJDB8147	SAMD00275795	This study
	-	+	-	NIID160684	JPN	human	D	2016	655	L1	stx2a	positive	positive	DRR271411	PRJDB8147	SAMD00275796	This study
	-	+	+	NIID160757	JPN	human	D	2016	655	L1	stx1a/stx2a	positive	positive	DRR271412	PRJDB8147	SAMD00275797	This study
	-	+	+	NIID160758	JPN	human	D	2016	655	L1	stx2a	positive	positive	DRR271413	PRJDB8147	SAMD00275798	This study
5	-	-	-	NIID160789	JPN	human	D	2016	655	L1	stx2a	positive	positive	DRR271414	PRJDB8147	SAMD00275799	This study
	-	+	+	NIID160819	JPN	human	D	2016	655	L1	stx2a	positive	positive	DRR271415	PRJDB8147	SAMD00275800	This study
	-	+	+	NIID160951	JPN	human	asymptomatic	2016	655	L1	stx2a	positive	positive	DRR271416	PRJDB8147	SAMD00275801	This study
	-	+	-	NIID161212	JPN	human	BD	2016	655	L1	stx2a	positive	positive	DRR271417	PRJDB8147	SAMD00275802	This study
	-	+	-	NIID161213	JPN	human	BD	2016	655	L1	stx2a	positive	positive	DRR271418	PRJDB8147	SAMD00275803	This study
	-	+	+	NIID161253	JPN	human	D	2016	5536	L1	stx2a	positive	positive	DRR271419	PRJDB8147	SAMD00275804	This study
	-	+	+	NIID161831	JPN	human	BD	2016	655	L1	stx2a	positive	positive	DRR271420	PRJDB8147	SAMD00275805	This study
	-	+	+	NIID162207	JPN	human	asymptomatic	2016	655	L1	stx2a	positive	positive	DRR271421	PRJDB8147	SAMD00275806	This study
	-	+	-	NIID162210	JPN	human	asymptomatic	2016	655	L1	stx2a	positive	positive	DRR271422	PRJDB8147	SAMD00275807	This study
	-	+	-	NIID162275	JPN	human	BD	2016	655	L1	stx2a	positive	positive	DRR271423	PRJDB8147	SAMD00275808	This study
	-	+	+	NIID162277	JPN	human	D	2016	655	L1	stx2a	positive	positive	DRR271424	PRJDB8147	SAMD00275809	This study
	-	+	-	NIID162306	JPN	human	BD	2016	655	L1	stx2a	positive	positive	DRR271425	PRJDB8147	SAMD00275810	This study
	-	+	-	KH16-043	JPN	human	D	2016	655	L3	stx2a	positive	positive	DRR271426	PRJDB8147	SAMD00275811	This study
5	-	+	+	NIID162621	JPN	human	BD	2016	655	L1	stx2a	positive	positive	DRR271427	PRJDB8147	SAMD00275812	This study
	-	+	+	NIID162641	JPN	human	D	2016	655	L1	stx2a	positive	positive	DRR271428	PRJDB8147	SAMD00275813	This study
	-	+	+	NIID162667	JPN	human	D	2016	655	L1	stx2a	positive	positive	DRR271429	PRJDB8147	SAMD00275814	This study
6	-	+	-	2014C-3599	USA	human	NI	2014	655	L1	stx2a	positive	positive	CP027435-6	PRJNA218110	SAMN03098208	Patel PN, et al.
	-	+	+	2014C-3655	USA	human	NI	2014	655	L1	stx2a	positive	positive	CP027350-1	PRJNA218110	SAMN03098211	Patel PN, et al.
	-	+	+	2014C-4423	USA	human	NI	2014	655	L1	stx2a	positive	positive	CP027454-6	PRJNA218110	SAMN08579584	Patel PN, et al.
	-	+	-	2015C-3107	USA	human	NI	2014	655	L1	stx2a	positive	positive	CP027317-8	PRJNA218110	SAMN08579558	Patel PN, et al.
	-	+	+	RM8352	USA	creek sediment	-	2009	655	L1	stx2a	positive	positive	CP028110-1	PRJNA69933	SAMN08724618	Parker CT, et al.
7	-	+	-	16-9255	CAN	flour	-	2016	655	L1	stx2a	positive	positive	CP022407-8	PRJNA393703	SAMN07339706	Robertson J, et al.
	-	+	+	FWSEC0006	CAN	human	NI	2003	655	L1	stx2a	positive	positive	CP031910-1	PRJNA287560	SAMN08768107	Tyson S, et al.
	-	+	-	121512	JPN	human	NI	2008	655	L1	stx2a	positive	positive	DRR077336	PRJDB5333	SAMD00067399	from the NCBI DB
	-	+	+	132137	JPN	human	NI	2013	655	L1	stx2a	positive	positive	DRR077337	PRJDB5333	SAMD00067400	from the NCBI DB
	-	+	-	140452	JPN	human	NI	2014	655	L1	stx2a	positive	positive	DRR077338	PRJDB5333	SAMD00067401	from the NCBI DB
	-	+	-	140961	JPN	human	NI	2014	655	L1	stx2a	positive	negative	DRR077339	PRJDB5333	SAMD00067402	from the NCBI DB
37	-	+	+	140990	JPN	human	NI	2014	655	L1	stx2a	positive	positive	DRR077340	PRJDB5333	SAMD00067403	from the NCBI DB
	-	+	+	141004	JPN	human	NI	2014	5536	L1	stx2a	positive	negative	DRR077341	PRJDB5333	SAMD00067404	from the NCBI DB
	-	+	-	141202	JPN	human	NI	2014	655	L1	stx2a	positive	positive	DRR077342	PRJDB5333	SAMD00067405	from the NCBI DB
	-	+	+	141247	JPN	human	NI	2014	5536	L1	stx2a	positive	positive	DRR077343	PRJDB5333	SAMD00067406	from the NCBI DB
	-	+	+	141341	JPN	human	NI	2014	655	L1	stx2a	positive	positive	DRR077344	PRJDB5333	SAMD00067407	from the NCBI DB
37	-	-	-	141544	JPN	human	NI	2014	655	L1	stx2a	positive	positive	DRR077345	PRJDB5333	SAMD00067408	from the NCBI DB
	-	+	+	142136	JPN	human	NI	2014	655	L1	stx1a/stx2a	positive	positive	DRR077346	PRJDB5333	SAMD00067409	from the NCBI DB
	-	+	-	142321	JPN	human	NI	2014	655	L1	stx2a	positive	positive	DRR077347	PRJDB5333	SAMD00067410	from the NCBI DB
	-	+	-	142478	JPN	human	NI	2014	655	L1	stx2a	positive	positive	DRR077348	PRJDB5333	SAMD00067411	from the NCBI DB
8	-	+	-	142676	JPN	human	NI	2014	655	L1	stx2a	positive	positive	DRR077349	PRJDB5333	SAMD00067412	from the NCBI DB
8	-	-	-	142774	JPN	human	NI	2014	655	L1	stx2a	positive	positive	DRR077350	PRJDB5333	SAMD00067413	from the NCBI DB
	-	+	-	150151	JPN	human	NI	2014	655	L1	stx2a	positive	positive	DRR077351	PRJDB5333	SAMD00067414	from the NCBI DB
8	-	-	-	150152	JPN	human	NI	2015	655	L1	stx2a	positive	positive	DRR077352	PRJDB5333	SAMD00067415	from the NCBI DB
	-	+	-	150174	JPN	human	NI	2014	655	L1	stx2a	positive	positive	DRR077353	PRJDB5333	SAMD00067416	from the NCBI DB
	-	+	-	150213	JPN	human	NI	2014	655	L1	stx2a	positive	positive	DRR077354	PRJDB5333	SAMD00067417	from the NCBI DB
8	-	-	-	150238	JPN	human	NI	2014	655	L1	stx2a	positive	positive	DRR077355	PRJDB5333	SAMD00067418	from the NCBI DB
	-	+	-	150239	JPN	human	NI	2014	655	L1	stx2a	positive	positive	DRR077356	PRJDB5333	SAMD00067419	from the NCBI DB
8	-	-	-	150240	JPN	human	NI	2014	655	L1	stx2a	positive	negative	DRR077357	PRJDB5333	SAMD00067420	from the NCBI DB
8	-	-	-	150241	JPN	human	NI	2014	655	L1	stx2a	positive	positive	DRR077358	PRJDB5333	SAMD00067421	from the NCBI DB
8	-	-	-	150242	JPN	human	NI	2014	655	L1	stx2a	positive	positive	DRR077359	PRJDB5333	SAMD00067422	from the NCBI DB
8	-	-	-	150243	JPN	human	NI	2014	655	L1	stx2a	positive	positive	DRR077360	PRJDB5333	SAMD00067423	from the NCBI DB
8	-	-	-	150281	JPN	human	NI	2014	655	L1	stx2a	positive	positive	DRR077361	PRJDB5333	SAMD00067424	from the NCBI DB
	-	+	-	150337	JPN	human	NI	2015	655	L1	stx2a	positive	negative	DRR077362	PRJDB5333	SAMD00067425	from the NCBI DB
8	-	-	-	150338	JPN	human	NI	2015	655	L1	stx2a	positive	negative	DRR077363	PRJDB5333	SAMD00067426	from the NCBI DB
8	-	-	-	150339	JPN	human	NI	2015	655	L1	stx2a	positive	negative	DRR077364	PRJDB5333	SAMD00067427	from the NCBI DB
	-	+	-	150340	JPN	human	NI	2015	655	L1	stx2a	positive	negative	DRR077365	PRJDB5333	SAMD00067428	from the NCBI DB
	-	+	+	150341	JPN	human	NI	2015	655	L1	stx2a	positive	negative	DRR077366	PRJDB5333	SAMD00067429	from the NCBI DB
	-	+	+	150342	JPN	human	NI	2014	655	L1	stx2a	positive	positive	DRR077367	PRJDB5333	SAMD00067430	from the NCBI DB
	-	+	-	150373	JPN	human	NI	2014	655	L1	stx2a	positive	positive	DRR077368	PRJDB5333	SAMD00067431	from the NCBI DB
	-	+	-	150375	JPN	human	NI	2014	655	L1	stx2a	positive	positive	DRR077369	PRJDB5333	SAMD00067432	from the NCBI DB
	-	+	+	150376	JPN	human	NI	2014	655	L1	stx2a	positive	positive	DRR077370	PRJDB5333	SAMD00067433	from the NCBI DB
8	-	-	-	150387	JPN	human	NI	2014	655	L1	stx2a	positive	positive	DRR077371	PRJDB5333	SAMD00067434	from the NCBI DB
8	-	-	-	150393	JPN	human	NI	2014	655	L1	stx2a	positive	positive	DRR077372	PRJDB5333	SAMD00067435	from the NCBI DB
8	-	-	-	150395	JPN	human	NI	2015	655	L1	stx2a	positive	positive	DRR077373	PRJDB5333	SAMD00067436	from the NCBI DB
	-	+	-	150400	JPN	human	NI	2014	655	L1	stx2a	positive	positive	DRR077374	PRJDB5333	SAMD00067437	from the NCBI DB
8	-	-	-	150542	JPN	human	NI	2014	655	L1	stx2a	positive	positive	DRR077375	PRJDB5333	SAMD00067438	from the NCBI DB
8	-	-	-	150616	JPN	human	NI	2015	655	L1	stx2a	positive	positive	DRR077376	PRJDB5333	SAMD00067439	from the NCBI DB
	-	+	+	150977	JPN	human	NI	2015	655	L1	stx2a	positive	positive	DRR077377	PRJDB5333	SAMD00067440	from the NCBI DB
	-	+	+	151171	JPN	human	NI	2015	655	L1	stx2a	positive	positive	DRR077378	PRJDB5333	SAMD00067441	from the NCBI DB
	-	+	-	151387	JPN	human	NI	2015	655	L1	stx2a	positive	positive	DRR077379	PRJDB5333	SAMD00067442	from the NCBI DB
	-	+	-	EC12035	JPN	human	NI	2012	655	L1	stx2a	positive	positive	DRR147066	PRJDB7237	SAMD00133805	from the NCBI DB
10	-	-	-	EC12036	JPN	human	NI	2012	655	L1	stx2a	positive	negative	DRR147067	PRJDB7237	SAMD00133806	from the NCBI DB
	-	+	-	EC12037	JPN	human	NI	2012	655	L1	stx2a	positive	positive	DRR147068	PRJDB7237	SAMD00133807	from the NCBI DB
10	-	-	-	EC12038	JPN	human	NI	2012	655	L1	stx2a	positive	positive	DRR147069	PRJDB7237	SAMD00133808	from the NCBI DB
10	-	+	-	EC12039	JPN	human	NI	2012	655	L1	stx2a	positive	positive	DRR147070	PRJDB7237	SAMD00133809	from the NCBI DB
	-	+	-	EC12040	JPN	human	NI	2012	655	L1	stx2a	positive	positive	DRR147071	PRJDB7237	SAMD00133810	from the NCBI DB
	-	+	-	EC12041	JPN	human	NI	2012	655	L1	stx2a	positive	negative	DRR147072	PRJDB7237	SAMD00133811	from the NCBI DB
	-	+	-	EC12042	JPN	human	NI	2012	655	L1	stx2a	positive	negative	DRR147073	PRJDB7237	SAMD00133812	from the NCBI DB
10	-	-	-	EC12043	JPN	human	NI	2012	655	L1	stx2a	positive	negative	DRR147074	PRJDB7237	SAMD00133813	from the NCBI DB
	-	+	-	EC12044	JPN	human	NI	2012	655	L1	stx2a	positive	positive	DRR147075	PRJDB7237	SAMD00133814	from the NCBI DB
	-	+	-	EC12045	JPN	human	NI	2012	655	L1	stx2a	positive	negative	DRR147076	PRJDB7237	SAMD00133815	from the NCBI DB
10	-	-	-	EC12046	JPN	human	NI	2012	655	L1	stx2a	positive	positive	DRR147077	PRJDB7237	SAMD00133816	from the NCBI DB
	-	+	-	EC12049	JPN	human	NI	2012	655	L1	stx2a	positive	positive	DRR147078	PRJDB7237	SAMD00133817	from the NCBI DB
10	-	-	-	EC12050	JPN	human	NI	2012	655	L1	stx2a	positive	positive	DRR147079	PRJDB7237	SAMD00133818	from the NCBI DB
	-	+	-	EC12052	JPN	human	NI	2012	655	L1	stx2a	positive	positive	DRR147080	PRJDB7237	SAMD00133819	from the NCBI DB
	-	+	-	EC12053	JPN	human	NI	2012	655	L1	stx2a	positive	positive	DRR147081	PRJDB7237	SAMD00133820	from the NCBI DB
	-	+	-	EC12054	JPN	human	NI	2012	655	L1	stx2a	positive	negative	DRR147082	PRJDB7237	SAMD00133821	from the NCBI DB
	+	+	+	AA060	ZAF	NI	-	2005	5772	L3	negative	positive	positive	ERR1010249	PRJEB10700	SAMEA3529335	from the NCBI DB
	-	+	+	ED603	ITA	feces	-	2004	655	L1	stx2a	positive	positive	ERR2365400	PRJEB11886	SAMEA3677952	from the NCBI DB
	-	+	+	IN_STEC_FI_096	FIN	human	NI	2011	655	L3	stx2a	positive	positive	ERR2602220	PRJEB27020	SAMEA4697868	from the NCBI DB
	-	+	+	IN_STEC_FI_115	FIN	human	NI	2014	655	L1	stx2a	positive	positive	ERR2602238	PRJEB27020	SAMEA4697886	from the NCBI DB
	-	+	+	Ec_Farm3_2014-07_M1	FIN	bulk tank milk	-	2014	655	L3	stx2a	positive	positive	ERR2834517	PRJEB28441	SAMEA4964298	from the NCBI DB
	-	+	-	FSIS11924376	USA	beef	-	2019	655	L1	stx2a	positive	positive	SRR10049743	PRJNA268206	SAMN12662351	from the NCBI DB
11	-	-	-	2014C-3188	USA	human	NI	2013	655	L1	stx2a	positive	positive	SRR1570158	PRJNA218110	SAMN02991208	from the NCBI DB
6	-	-	-	2014C-3598	USA	NI	-	2014	655	L1	stx2a	positive	positive	SRR1609861	PRJNA218110	SAMN03098207	from the NCBI DB
6	-	-	-	2014C-3600	USA	NI	-	2014	655	L1	stx2a	positive	positive	SRR1609871	PRJNA218110	SAMN03098209	from the NCBI DB
	-	+	-	2014C-3656	USA	human	NI	2014	655	L1	stx2a	positive	positive	SRR1610029	PRJNA218110	SAMN03098210	from the NCBI DB
	-	+	-	2014C-3850	USA	human	NI	NI	655	L1	stx2a	positive	positive	SRR1610032	PRJNA218110	SAMN03098217	from the NCBI DB
	-	+	+	2014C-3907	USA	human	NI	2014	655	L1	stx2a	positive	positive	SRR1610034	PRJNA218110	SAMN03098216	from the NCBI DB
	-	+	-	PNUSAE000005	USA	human	NI	2014	655	L1	stx2a	positive	positive	SRR1635538	PRJNA218110	SAMN03151535	from the NCBI DB
	-	+	-	PNUSAE000036	USA	human	NI	2014	655	L1	stx2a	positive	positive	SRR1640155	PRJNA218110	SAMN03160507	from the NCBI DB
	-	+	+	PNUSAE000038	USA	human	NI	2014	655	L1	stx2a	positive	positive	SRR1640157	PRJNA218110	SAMN03160509	from the NCBI DB
6	-	-	-	PNUSAE000055	USA	human	NI	2014	655	L1	stx2a	positive	positive	SRR1649236	PRJNA218110	SAMN03174699	from the NCBI DB
6	-	-	-	PNUSAE000056	USA	human	NI	2014	655	L1	stx2a	positive	positive	SRR1649237	PRJNA218110	SAMN03174700	from the NCBI DB
6	-	-	-	PNUSAE000057	USA	human	NI	2014	655	L1	stx2a	positive	positive	SRR1649238	PRJNA218110	SAMN03174701	from the NCBI DB
	-	+	-	PNUSAE000065	USA	human	NI	2014	655	L1	stx2a	positive	positive	SRR1663100	PRJNA218110	SAMN03218079	from the NCBI DB
	-	+	-	PNUSAE000066	USA	human	NI	2014	655	L1	stx2a	positive	positive	SRR1663153	PRJNA218110	SAMN03198341	from the NCBI DB
12	-	-	-	PNUSAE000067	USA	human	NI	2014	655	L1	stx2a	positive	positive	SRR1663174	PRJNA218110	SAMN03198342	from the NCBI DB
	-	+	+	PNUSAE000020	USA	human	NI	2014	655	L1	stx2a	positive	positive	SRR1664394	PRJNA218110	SAMN03165170	from the NCBI DB
	-	+	+	PNUSAE000064	USA	human	NI	2014	655	L1	stx2a	positive	positive	SRR1664398	PRJNA218110	SAMN03195883	from the NCBI DB
	-	+	-	PNUSAE000024	USA	human	NI	2014	655	L1	stx2a	positive	positive	SRR1691184	PRJNA218110	SAMN03247171	from the NCBI DB
	-	+	-	PNUSAE000082	USA	human	NI	2014	655	L1	stx2a	positive	positive	SRR1696794	PRJNA218110	SAMN03253230	from the NCBI DB
	-	+	-	PNUSAE000083	USA	human	NI	2014	655	L1	stx2a	positive	positive	SRR1696795	PRJNA218110	SAMN03253231	from the NCBI DB
12	-	+	-	2014C-4584	USA	human	NI	2014	655	L1	stx2a	positive	positive	SRR1714112	PRJNA218110	SAMN03256348	from the NCBI DB
	-	+	-	PNUSAE000129	USA	human	NI	2014	655	L1	stx2a	positive	positive	SRR1724598	PRJNA218110	SAMN03265630	from the NCBI DB
13	-	-	-	PNUSAE000072	USA	human	NI	2014	655	L1	stx2a	positive	positive	SRR1732278	PRJNA218110	SAMN03265981	from the NCBI DB
	-	+	-	PNUSAE000075	USA	human	NI	2014	655	L1	stx2a	positive	positive	SRR1732281	PRJNA218110	SAMN03265984	from the NCBI DB
	-	+	+	PNUSAE000132	USA	human	NI	2014	655	L1	stx2a	positive	positive	SRR1738018	PRJNA218110	SAMN03272819	from the NCBI DB
	-	+	+	PNUSAE000134	USA	human	NI	2014	655	L1	stx2a	positive	positive	SRR1738020	PRJNA218110	SAMN03272821	from the NCBI DB
14	-	-	-	PNUSAE000043	USA	human	NI	2014	655	L1	stx2a	positive	positive	SRR1750624	PRJNA218110	SAMN03277083	from the NCBI DB
	-	+	-	PNUSAE000195	USA	human	NI	2014	655	L1	stx2a	positive	positive	SRR1773023	PRJNA218110	SAMN03292363	from the NCBI DB
	-	+	+	PNUSAE000225	USA	human	NI	2014	655	L1	stx2a	positive	positive	SRR1785143	PRJNA218110	SAMN03295011	from the NCBI DB
14	-	-	-	PNUSAE000173	USA	human	NI	2014	655	L1	stx2a	positive	positive	SRR1793816	PRJNA218110	SAMN03332158	from the NCBI DB
12	-	-	-	PNUSAE000196	USA	human	NI	2014	655	L1	stx2a	positive	positive	SRR1795509	PRJNA218110	SAMN03288125	from the NCBI DB
	-	+	-	PNUSAE000307	USA	human	NI	2015	655	L1	stx2a	positive	positive	SRR1822544	PRJNA218110	SAMN03366542	from the NCBI DB
	-	+	+	PNUSAE000313	USA	human	NI	2014	655	L1	stx2a	positive	positive	SRR1822584	PRJNA218110	SAMN03366365	from the NCBI DB
	-	+	-	2015C-3264	USA	feces	-	NI	655	L1	stx2a	positive	positive	SRR1913711	PRJNA218110	SAMN03394914	from the NCBI DB
	-	+	+	PNUSAE000410	USA	human	NI	2014	655	L1	stx2a	positive	positive	SRR1913761	PRJNA218110	SAMN03394877	from the NCBI DB
15	-	-	-	PNUSAE000441	USA	human	NI	2015	5536	L1	stx2a	positive	positive	SRR1951447	PRJNA218110	SAMN03450230	from the NCBI DB
4	-	-	-	PNUSAE000398	USA	human	NI	2014	655	L1	stx2a	positive	positive	SRR1964551	PRJNA218110	SAMN03463747	from the NCBI DB
4	-	+	-	PNUSAE000403	USA	human	NI	2014	655	L1	stx2a	positive	positive	SRR1999077	PRJNA218110	SAMN03473301	from the NCBI DB
	-	+	+	PNUSAE000404	USA	human	NI	2014	655	L1	stx2a	positive	positive	SRR1999078	PRJNA218110	SAMN03473302	from the NCBI DB
	-	+	+	PNUSAE000456	USA	human	NI	2015	655	L1	stx2a	positive	positive	SRR1999086	PRJNA218110	SAMN03470519	from the NCBI DB
	-	+	+	2014C-3101	USA	human	NI	2013	5536	L1	stx2a	positive	positive	SRR1999753	PRJNA218110	SAMN03569429	from the NCBI DB
	-	+	+	2012C-4331	USA	human	NI	2012	655	L3	negative	positive	positive	SRR1999971	PRJNA218110	SAMN03569558	from the NCBI DB
	-	+	+	2012C-4097	USA	human	NI	2012	655	L3	stx1a	positive	positive	SRR1999972	PRJNA218110	SAMN03569559	from the NCBI DB
	-	+	+	2014C-3729	USA	human	NI	2014	655	L1	stx1a/stx2a	positive	positive	SRR1999973	PRJNA218110	SAMN03569560	from the NCBI DB
13	-	+	-	PNUSAE000470	USA	human	NI	2014	655	L1	stx2a	positive	positive	SRR2002638	PRJNA218110	SAMN03473311	from the NCBI DB
	-	+	+	PNUSAE000471	USA	human	NI	2014	655	L1	stx2a	positive	positive	SRR2002639	PRJNA218110	SAMN03473312	from the NCBI DB
	-	+	+	PNUSAE000475	USA	human	NI	2015	655	L1	stx2a	positive	positive	SRR2002643	PRJNA218110	SAMN03497611	from the NCBI DB
	-	+	+	2012C-4457	USA	human	NI	2012	655	L1	stx2a	positive	positive	SRR2015091	PRJNA218110	SAMN02991241	from the NCBI DB
	-	+	+	2013C-3248	USA	human	NI	2012	655	L1	stx2a	positive	negative	SRR2015096	PRJNA218110	SAMN02991242	from the NCBI DB
	-	+	+	PNUSAE000524	USA	human	NI	2015	655	L1	stx2a	positive	positive	SRR2037378	PRJNA218110	SAMN03604073	from the NCBI DB
	-	+	+	PNUSAE000479	USA	human	NI	2014	655	L1	stx2a	positive	positive	SRR2038448	PRJNA218110	SAMN03653584	from the NCBI DB
	-	+	+	PNUSAE000589	USA	human	NI	2015	655	L1	stx2a	positive	positive	SRR2038671	PRJNA218110	SAMN03701002	from the NCBI DB
16	-	-	-	PNUSAE000603	USA	human	NI	2015	655	L1	stx2a	positive	positive	SRR2038680	PRJNA218110	SAMN03700756	from the NCBI DB
16	-	+	+	PNUSAE000604	USA	human	NI	2015	655	L1	stx2a	positive	positive	SRR2038681	PRJNA218110	SAMN03700757	from the NCBI DB
	-	+	+	PNUSAE000533	USA	human	NI	2015	5536	L1	stx2a	positive	positive	SRR2056396	PRJNA218110	SAMN03569005	from the NCBI DB
	-	+	-	PNUSAE000564	USA	human	NI	2015	655	L1	stx2a	positive	positive	SRR2056397	PRJNA218110	SAMN03610071	from the NCBI DB
	-	+	+	PNUSAE000659	USA	feces	-	2013	655	L1	stx2a	positive	positive	SRR2056429	PRJNA218110	SAMN03757663	from the NCBI DB
	-	+	-	PNUSAE000840	USA	feces	-	2015	655	L1	stx2a	positive	positive	SRR2120916	PRJNA218110	SAMN03835557	from the NCBI DB
18	-	+	+	FSIS1500486	USA	comminuted beef	-	2014	655	L1	stx2a	positive	positive	SRR2125936	PRJNA268206	SAMN03922006	from the NCBI DB
	-	+	-	PNUSAE001180	USA	human	NI	NI	655	L1	stx2a	positive	positive	SRR2155431	PRJNA218110	SAMN03965350	from the NCBI DB
	-	+	+	PNUSAE001225	USA	human	NI	2015	655	L1	stx2a	positive	positive	SRR2177975	PRJNA218110	SAMN03997012	from the NCBI DB
	-	+	+	PNUSAE001112	USA	human	NI	2015	655	L1	stx2a	positive	positive	SRR2178087	PRJNA218110	SAMN03938705	from the NCBI DB
	-	+	+	PNUSAE001114	USA	human	NI	2015	655	L1	stx2a	positive	positive	SRR2178089	PRJNA218110	SAMN03938707	from the NCBI DB
	-	+	+	PNUSAE001388	USA	human	NI	2015	655	L1	stx2a	positive	positive	SRR2415418	PRJNA218110	SAMN04075849	from the NCBI DB
	-	+	+	PNUSAE001369	USA	human	NI	2015	655	L1	stx2a	positive	positive	SRR2415804	PRJNA218110	SAMN04045506	from the NCBI DB
	-	+	-	PNUSAE001372	USA	human	NI	2015	655	L1	stx2a	positive	positive	SRR2415807	PRJNA218110	SAMN04075842	from the NCBI DB
	-	+	+	PNUSAE001306	USA	human	NI	2015	655	L1	stx2a	positive	positive	SRR2415826	PRJNA218110	SAMN04028184	from the NCBI DB
	-	+	+	PNUSAE001338	USA	human	NI	2015	655	L1	stx2a	positive	positive	SRR2415857	PRJNA218110	SAMN04019613	from the NCBI DB
	-	+	-	PNUSAE001302	USA	human	NI	2015	655	L1	stx2a	positive	positive	SRR2417034	PRJNA218110	SAMN04015056	from the NCBI DB
	-	+	-	PNUSAE001233	USA	human	NI	2015	655	L1	stx2a	positive	positive	SRR2417049	PRJNA218110	SAMN04009656	from the NCBI DB
	-	+	-	PNUASE001208	USA	human	NI	2015	655	L1	stx2a	positive	positive	SRR2417052	PRJNA218110	SAMN04010055	from the NCBI DB
	-	+	+	PNUSAE001152	USA	human	NI	2014	655	L1	stx2a	positive	positive	SRR2417064	PRJNA218110	SAMN04027655	from the NCBI DB
	-	+	-	PNUSAE001067	USA	human	NI	NI	655	L1	stx2a	positive	positive	SRR2480711	PRJNA218110	SAMN03922858	from the NCBI DB
	-	+	+	PNUSAE001005	USA	human	NI	2015	655	L1	stx2a	positive	positive	SRR2480717	PRJNA218110	SAMN03890608	from the NCBI DB
	-	+	+	PNUSAE001008	USA	human	NI	2015	655	L1	stx2a	positive	positive	SRR2481119	PRJNA218110	SAMN03890610	from the NCBI DB
	-	+	-	PNUSAE001009	USA	human	NI	NI	655	L1	stx2a	positive	positive	SRR2481128	PRJNA218110	SAMN03940853	from the NCBI DB
	-	+	+	PNUSAE000988	USA	feces	-	2013	655	L1	stx2a	positive	positive	SRR2481198	PRJNA218110	SAMN03939234	from the NCBI DB
6	-	-	-	PNUSAE000941	USA	human	NI	2014	655	L1	stx2a	positive	positive	SRR2481224	PRJNA218110	SAMN03963303	from the NCBI DB
6	-	-	-	PNUSAE000942	USA	human	NI	2014	655	L1	stx2a	positive	positive	SRR2481225	PRJNA218110	SAMN03963304	from the NCBI DB
6	-	-	-	PNUSAE000945	USA	human	NI	2014	655	L1	stx2a	positive	positive	SRR2481229	PRJNA218110	SAMN03963307	from the NCBI DB
	-	+	-	PNUSAE000903	USA	human	NI	NI	655	L1	stx2a	positive	positive	SRR2481253	PRJNA218110	SAMN03846976	from the NCBI DB
	-	+	+	PNUSAE000791	USA	human	NI	2013	655	L1	stx2a	positive	positive	SRR2481316	PRJNA218110	SAMN03785422	from the NCBI DB
15	-	+	+	PNUSAE000793	USA	human	NI	2014	5536	L1	stx2a	positive	positive	SRR2481318	PRJNA218110	SAMN03785424	from the NCBI DB
	-	+	-	PNUSAE000765	USA	human	NI	2015	655	L1	stx2a	positive	positive	SRR2481334	PRJNA218110	SAMN03775868	from the NCBI DB
	-	+	-	PNUSAE000767	USA	human	NI	2015	655	L1	stx2a	positive	positive	SRR2481336	PRJNA218110	SAMN03775870	from the NCBI DB
	-	+	+	PNUSAE000774	USA	human	NI	2015	655	L1	stx2a	positive	positive	SRR2481340	PRJNA218110	SAMN03784978	from the NCBI DB
	-	+	+	PNUSAE001481	USA	human	NI	2015	655	L3	stx1a	positive	positive	SRR2550006	PRJNA218110	SAMN04116611	from the NCBI DB
	-	+	+	PNUSAE001451	USA	human	NI	2015	655	L1	stx2a	positive	positive	SRR2550016	PRJNA218110	SAMN04116070	from the NCBI DB
14	-	+	+	PNUSAE000069	USA	human	NI	2014	655	L1	stx2a	positive	positive	SRR2550384	PRJNA218110	SAMN03218528	from the NCBI DB
	-	+	+	PNUSAE000673	USA	human	NI	2014	655	L1	stx2a	positive	positive	SRR2559427	PRJNA218110	SAMN03763884	from the NCBI DB
	-	+	+	PNUSAE000745	USA	human	NI	2014	655	L1	stx2a	positive	positive	SRR2562689	PRJNA218110	SAMN03784893	from the NCBI DB
	-	+	+	PNUSAE001515	USA	human	NI	2015	655	L1	stx2a	positive	positive	SRR2567906	PRJNA218110	SAMN04146822	from the NCBI DB
	-	+	+	FSIS1504491	USA	dairy cow	-	2015	655	L1	stx2a	positive	positive	SRR2774952	PRJNA268206	SAMN04208137	from the NCBI DB
	-	+	+	NMSU-00179	USA	NI	-	1997	655	L1	stx2a	positive	negative	SRR2939173	PRJNA292570	SAMN03997195	from the NCBI DB
	-	+	+	FSIS1505061	USA	Steer	-	2015	655	L1	stx2a	positive	positive	SRR2977535	PRJNA268206	SAMN04321473	from the NCBI DB
	-	+	-	FSIS1505062	USA	Steer	-	2015	655	L1	stx2a	positive	positive	SRR2977539	PRJNA268206	SAMN04321474	from the NCBI DB
	-	+	-	PNUSAE001734	USA	NI	-	2015	655	L3	stx1a	positive	positive	SRR2982144	PRJNA218110	SAMN04287897	from the NCBI DB
	-	+	-	PNUSAE001594	USA	human	NI	2015	655	L1	stx2a	positive	positive	SRR2990001	PRJNA218110	SAMN04191670	from the NCBI DB
	-	+	+	FSIS1505186	USA	beef	-	2015	655	L1	stx2a	positive	positive	SRR3016237	PRJNA268206	SAMN04338405	from the NCBI DB
	-	+	-	FSIS1505187	USA	steer	-	2015	655	L1	stx2a	positive	positive	SRR3016261	PRJNA268206	SAMN04338406	from the NCBI DB
	-	+	+	PNUSAE001826	USA	human	NI	2015	655	L1	stx2a	positive	positive	SRR3033416	PRJNA218110	SAMN04327522	from the NCBI DB
	-	+	+	PNUSAE001665	USA	human	NI	2015	655	L1	stx2a	positive	negative	SRR3040430	PRJNA218110	SAMN04267732	from the NCBI DB
	-	+	-	PNUSAE001575	USA	NI	-	2013	655	L1	stx2a	positive	positive	SRR3040534	PRJNA218110	SAMN04227725	from the NCBI DB
	-	+	+	PNUSAE001581	USA	human	NI	2013	655	L1	stx2a	positive	positive	SRR3040540	PRJNA218110	SAMN04221171	from the NCBI DB
	-	+	+	PNUSAE001643	USA	human	NI	2013	655	L1	stx2a	positive	positive	SRR3068646	PRJNA218110	SAMN04365174	from the NCBI DB
	-	+	-	PNUSAE001857	USA	human	NI	2015	655	L1	stx2a	positive	positive	SRR3068693	PRJNA218110	SAMN04351182	from the NCBI DB
	-	+	-	PNUSAE001865	USA	human	NI	2015	655	L3	stx1a	positive	positive	SRR3068699	PRJNA218110	SAMN04351463	from the NCBI DB
	-	+	+	PNUSAE001867	USA	human	NI	2015	655	L1	stx2a	positive	negative	SRR3068701	PRJNA218110	SAMN04358644	from the NCBI DB
	-	+	-	PNUSAE001868	USA	human	NI	2015	655	L1	stx2a	positive	positive	SRR3068702	PRJNA218110	SAMN04358645	from the NCBI DB
	-	+	+	PNUSAE002027	USA	human	NI	2015	655	L3	stx1a	positive	positive	SRR3113721	PRJNA218110	SAMN04396345	from the NCBI DB
	-	+	-	PNUSAE002035	USA	human	NI	2015	655	L1	stx2a	positive	positive	SRR3113782	PRJNA218110	SAMN04412492	from the NCBI DB
	-	+	-	PNUSAE002033	USA	human	NI	2015	655	L1	stx2a	positive	positive	SRR3113783	PRJNA218110	SAMN04412491	from the NCBI DB
	-	+	+	PNUSAE001514	USA	human	NI	2015	655	L1	stx2a	positive	positive	SRR3113880	PRJNA218110	SAMN04159731	from the NCBI DB
	-	+	-	PNUSAE001518	USA	human	NI	2015	655	L3	stx1a	positive	positive	SRR3113883	PRJNA218110	SAMN04227729	from the NCBI DB
	-	+	+	MOD1-EC1660	USA	NI	-	1998	655	L1	stx2a	positive	positive	SRR3124090	PRJNA230969	SAMN04256128	from the NCBI DB
35	-	-	-	MOD1-EC1705	JPN	NI	-	2002	655	L1	stx2a	positive	positive	SRR3124091	PRJNA230969	SAMN04256129	from the NCBI DB
	-	+	+	PNUSAE002134	USA	human	NI	2015	655	L1	stx2a	positive	positive	SRR3146215	PRJNA218110	SAMN04450435	from the NCBI DB
17	-	-	-	PNUSAE002161	USA	human	NI	2016	655	L1	stx2a	positive	positive	SRR3146220	PRJNA218110	SAMN04444293	from the NCBI DB
	-	+	-	PNUSAE002043	USA	human	NI	2015	655	L1	stx2a	positive	positive	SRR3146296	PRJNA218110	SAMN04396351	from the NCBI DB
	-	+	+	PNUSAE002042	USA	human	NI	2015	655	L1	stx2a	positive	positive	SRR3146297	PRJNA218110	SAMN04396350	from the NCBI DB
	-	+	+	PNUSAE001965	USA	human	NI	2015	655	L1	stx2a	positive	positive	SRR3146304	PRJNA218110	SAMN04450428	from the NCBI DB
17	-	-	-	PNUSAE002184	USA	human	NI	2016	655	L1	stx2a	positive	positive	SRR3169764	PRJNA218110	SAMN04481687	from the NCBI DB
17	-	-	-	PNUSAE002179	USA	human	NI	2016	655	L1	stx2a	positive	positive	SRR3171961	PRJNA218110	SAMN04484905	from the NCBI DB
	-	+	-	PNUSAE002171	USA	human	NI	2016	655	L1	stx2a	positive	positive	SRR3171966	PRJNA218110	SAMN04484903	from the NCBI DB
	-	+	+	PNUSAE002196	USA	human	NI	2016	655	L1	stx2a	positive	positive	SRR3175124	PRJNA218110	SAMN04496115	from the NCBI DB
18	-	-	-	FSIS1502536	USA	pork	-	2015	655	L1	stx2a	positive	positive	SRR3175130	PRJNA268206	SAMN04497377	from the NCBI DB
	-	+	-	PNUSAE001740	USA	human	NI	2015	655	L1	stx2a	positive	positive	SRR3176134	PRJNA218110	SAMN04496113	from the NCBI DB
19	-	-	-	PNUSAE002247	USA	human	NI	2012	655	L1	stx2a	positive	positive	SRR3176141	PRJNA218110	SAMN04495813	from the NCBI DB
	-	+	-	PNUSAE002304	USA	human	NI	2016	655	L1	stx2a	positive	positive	SRR3176151	PRJNA218110	SAMN04495680	from the NCBI DB
	-	+	-	2009EL-1412	USA	human	NI	NI	655	L1	stx2a	positive	positive	SRR3177662	PRJNA218110	SAMN04498478	from the NCBI DB
	-	+	+	2013C-3246	USA	human	NI	2012	655	L1	stx2a	positive	positive	SRR3178020	PRJNA218110	SAMN04498511	from the NCBI DB
	-	+	-	2013C-3249	USA	human	NI	2012	655	L1	stx2a	positive	positive	SRR3178021	PRJNA218110	SAMN04498512	from the NCBI DB
	-	+	+	2013C-3253	USA	human	NI	2012	655	L1	stx2a	positive	positive	SRR3178022	PRJNA218110	SAMN04498513	from the NCBI DB
	-	+	+	2013C-3288	USA	human	NI	2012	655	L1	stx2a	positive	positive	SRR3178023	PRJNA218110	SAMN04498514	from the NCBI DB
	-	+	+	2013C-3995	USA	human	NI	2013	655	L1	stx2a	positive	positive	SRR3178024	PRJNA218110	SAMN04498515	from the NCBI DB
	-	+	-	2009EL-1302	USA	human	NI	2009	655	L1	stx2a	positive	positive	SRR3178061	PRJNA218110	SAMN04498717	from the NCBI DB
	-	+	-	2013C-4897	USA	human	NI	2013	655	L1	stx2a	positive	positive	SRR3180468	PRJNA218110	SAMN04502248	from the NCBI DB
	-	+	+	2014C-3072	USA	human	NI	2013	655	L1	stx2a	positive	positive	SRR3180469	PRJNA218110	SAMN04502297	from the NCBI DB
	-	+	+	2014C-3076	USA	human	NI	2013	655	L1	stx2a	positive	positive	SRR3180470	PRJNA218110	SAMN04502368	from the NCBI DB
	-	+	-	PNUSAE002273	USA	human	NI	NI	655	L1	stx2a	positive	negative	SRR3181803	PRJNA218110	SAMN04500848	from the NCBI DB
	+	+	+	FSIS1503087	USA	steer	-	2015	6000	L1	stx2a	positive	positive	SRR3182713	PRJNA268206	SAMN04507496	from the NCBI DB
18	-	-	-	FSIS1502553	USA	pork	-	2015	655	L1	stx2a	positive	positive	SRR3201237	PRJNA268206	SAMN04529439	from the NCBI DB
18	-	-	-	FSIS1502549	USA	pork	-	2015	655	L1	stx2a	positive	negative	SRR3201247	PRJNA268206	SAMN04529437	from the NCBI DB
18	-	-	-	FSIS1502544	USA	pork	-	2015	655	L1	stx2a	positive	positive	SRR3201248	PRJNA268206	SAMN04529434	from the NCBI DB
17	-	-	-	PNUSAE002385	USA	human	NI	NI	655	L1	stx2a	positive	positive	SRR3205841	PRJNA218110	SAMN04521095	from the NCBI DB
17	-	-	-	PNUSAE002383	USA	human	NI	2016	655	L1	stx2a	positive	positive	SRR3205842	PRJNA218110	SAMN04521116	from the NCBI DB
17	-	-	-	PNUSAE002432	USA	human	NI	NI	655	L1	stx2a	positive	positive	SRR3213951	PRJNA218110	SAMN04537368	from the NCBI DB
	-	+	-	PNUSAE002331	USA	human	NI	2016	655	L1	stx2a	positive	positive	SRR3214062	PRJNA218110	SAMN04536247	from the NCBI DB
	-	+	-	NMSU-00179	USA	NI	-	1997	655	L1	stx2a	positive	negative	SRR3222423	PRJNA292570	SAMN03997195	from the NCBI DB
	-	+	-	PNUSAE002470	USA	human	NI	2013	655	L1	stx2a	positive	positive	SRR3223146	PRJNA218110	SAMN04544283	from the NCBI DB
	-	+	-	PNUSAE002356	USA	human	NI	NI	655	L1	stx2a	positive	positive	SRR3224782	PRJNA218110	SAMN04536585	from the NCBI DB
	-	+	-	PNUSAE002561	USA	human	NI	NI	655	L1	stx2a	positive	positive	SRR3228448	PRJNA218110	SAMN04550295	from the NCBI DB
	-	+	+	PNUSAE002562	USA	human	NI	2013	655	L1	stx2a	positive	positive	SRR3278559	PRJNA218110	SAMN04571757	from the NCBI DB
17	-	-	-	PNUSAE002420	USA	human	NI	2016	655	L1	stx2a	positive	positive	SRR3278988	PRJNA218110	SAMN04569057	from the NCBI DB
	-	+	+	00-3266	USA	human	NI	2012	655	L1	stx2a	positive	positive	SRR3290005	PRJNA218110	SAMN04578353	from the NCBI DB
	-	+	-	2013C-4576	USA	NI	-	2013	655	L1	stx2a	positive	positive	SRR3290054	PRJNA218110	SAMN04578438	from the NCBI DB
	-	+	-	2014C-3914	USA	human	NI	2012	655	L1	stx2a	positive	positive	SRR3290098	PRJNA218110	SAMN04578445	from the NCBI DB
	-	+	-	K5138	USA	human	NI	NI	655	L1	stx2a	positive	positive	SRR3290830	PRJNA218110	SAMN04579082	from the NCBI DB
	-	+	-	K5142	USA	human	NI	NI	655	L1	stx2a	positive	positive	SRR3290831	PRJNA218110	SAMN04579099	from the NCBI DB
18	-	-	-	FSIS1502544	USA	pork	-	2015	655	L1	stx2a	positive	positive	SRR3323090	PRJNA268206	SAMN04529434	from the NCBI DB
18	-	-	-	FSIS1502549	USA	pork	-	2015	655	L1	stx2a	positive	negative	SRR3323103	PRJNA268206	SAMN04529437	from the NCBI DB
18	-	-	-	FSIS1502553	USA	pork	-	2015	655	L1	stx2a	positive	positive	SRR3323105	PRJNA268206	SAMN04529439	from the NCBI DB
	-	+	-	F6714	USA	NI	-	NI	655	L1	stx2a	positive	positive	SRR3341742	PRJNA218110	SAMN04621492	from the NCBI DB
18	-	-	-	FSIS1606136	USA	beef	-	2016	655	L1	stx2a	positive	positive	SRR3344219	PRJNA268206	SAMN04621602	from the NCBI DB
	-	+	-	2010C-4966	USA	human	NI	2010	655	L1	stx2a	positive	positive	SRR3360171	PRJNA218110	SAMN04625621	from the NCBI DB
	-	+	+	2010C-4732C1	USA	human	NI	2010	655	L1	stx2a	positive	positive	SRR3360188	PRJNA218110	SAMN04625601	from the NCBI DB
20	-	-	-	2011C-3108	USA	human	NI	2011	655	L1	stx2a	positive	positive	SRR3360219	PRJNA218110	SAMN04625560	from the NCBI DB
	-	+	+	2011C-3072	USA	human	NI	2011	655	L1	stx2a	positive	positive	SRR3360220	PRJNA218110	SAMN04625559	from the NCBI DB
	-	+	+	2010EL-1058	USA	human	NI	2009	655	L1	stx2a	positive	positive	SRR3360224	PRJNA218110	SAMN04625554	from the NCBI DB
	-	+	+	2011C-3537	USA	human	NI	2011	655	L1	stx2a	positive	positive	SRR3360240	PRJNA218110	SAMN04625467	from the NCBI DB
	-	+	+	2009C-4050	USA	human	NI	2009	655	L1	stx2a	positive	positive	SRR3371767	PRJNA218110	SAMN02352941	from the NCBI DB
	-	+	+	2009C-4750	USA	NI	-	2009	655	L1	stx2a	positive	positive	SRR3371772	PRJNA218110	SAMN04633590	from the NCBI DB
	-	+	+	2010C-3794	USA	human	NI	2010	655	L1	stx2a	positive	positive	SRR3371795	PRJNA218110	SAMN02352976	from the NCBI DB
	-	+	-	2010C-3840	USA	NI	-	NI	655	L1	stx1a/stx2a	positive	positive	SRR3371796	PRJNA218110	SAMN02352977	from the NCBI DB
	-	+	-	K5198	USA	human	NI	NI	655	L1	stx2a	positive	positive	SRR3371819	PRJNA218110	SAMN04634135	from the NCBI DB
	-	+	-	K5269	USA	human	NI	NI	655	L1	stx2a	positive	positive	SRR3371820	PRJNA218110	SAMN04634136	from the NCBI DB
	-	+	+	PNUSAE002724	USA	human	NI	2015	655	L1	stx2a	positive	positive	SRR3371926	PRJNA218110	SAMN04621674	from the NCBI DB
	-	+	+	PNUSAE002729	USA	human	NI	2015	655	L1	stx2a	positive	positive	SRR3371931	PRJNA218110	SAMN04621679	from the NCBI DB
	-	+	+	PNUSAE002586	USA	human	NI	2015	655	L1	stx2a	positive	positive	SRR3371990	PRJNA218110	SAMN04621665	from the NCBI DB
	-	+	-	PNUSAE002587	USA	human	NI	2015	655	L1	stx2a	positive	positive	SRR3372017	PRJNA218110	SAMN04621666	from the NCBI DB
	-	+	+	PNUSAE002588	USA	human	NI	2015	655	L1	stx2a	positive	positive	SRR3372021	PRJNA218110	SAMN04621667	from the NCBI DB
17	-	-	-	PNUSAE002592	USA	human	NI	2016	655	L1	stx2a	positive	positive	SRR3372026	PRJNA218110	SAMN04588708	from the NCBI DB
17	-	-	-	PNUSAE002573	USA	human	NI	2016	655	L1	stx2a	positive	positive	SRR3372111	PRJNA218110	SAMN04594782	from the NCBI DB
19	-	-	-	PNUSAE002553	USA	human	NI	2012	655	L1	stx2a	positive	positive	SRR3372138	PRJNA218110	SAMN04588518	from the NCBI DB
	-	+	+	PNUSAE002530	USA	human	NI	2015	655	L1	stx2a	positive	positive	SRR3372183	PRJNA218110	SAMN04621653	from the NCBI DB
	-	+	+	PNUSAE002443	USA	human	NI	2015	655	L1	stx2a	positive	positive	SRR3372196	PRJNA218110	SAMN04621649	from the NCBI DB
	-	+	+	PNUSAE002775	USA	human	NI	2016	655	L1	stx2a	positive	positive	SRR3394756	PRJNA218110	SAMN04632380	from the NCBI DB
21	-	-	-	PNUSAE002762	USA	human	NI	2016	655	L1	stx2a	positive	positive	SRR3394768	PRJNA218110	SAMN04633181	from the NCBI DB
17	-	-	-	PNUSAE002715	USA	human	NI	2016	655	L1	stx2a	positive	positive	SRR3394790	PRJNA218110	SAMN04632343	from the NCBI DB
11	-	+	-	PNUSAE002321	USA	human	NI	2013	655	L1	stx2a	positive	positive	SRR3394849	PRJNA218110	SAMN04621354	from the NCBI DB
	-	+	-	PNUSAE002322	USA	human	NI	2013	655	L1	stx2a	positive	positive	SRR3394850	PRJNA218110	SAMN04621355	from the NCBI DB
	-	+	-	PNUSAE002827	USA	human	NI	2016	655	L1	stx2a	positive	positive	SRR3405567	PRJNA218110	SAMN04867136	from the NCBI DB
	-	+	+	PNUSAE002760	USA	human	NI	2016	655	L1	stx2a	positive	positive	SRR3405574	PRJNA218110	SAMN04867138	from the NCBI DB
17	-	-	-	PNUSAE002823	USA	human	NI	2016	655	L1	stx2a	positive	positive	SRR3410204	PRJNA218110	SAMN04870890	from the NCBI DB
	-	+	+	FSIS1501710	USA	steer	-	2015	655	L1	stx2a	positive	positive	SRR3414331	PRJNA268206	SAMN04883138	from the NCBI DB
	-	+	+	FSIS1503451	USA	fed veal	-	2015	655	L1	stx2a	positive	positive	SRR3440533	PRJNA268206	SAMN04901894	from the NCBI DB
21	-	+	-	PNUSAE002799	USA	human	NI	2016	655	L1	stx2a	positive	negative	SRR3457655	PRJNA218110	SAMN04867619	from the NCBI DB
	-	+	+	PNUSAE002606	USA	human	NI	2013	655	L1	stx2a	positive	positive	SRR3457692	PRJNA218110	SAMN04881421	from the NCBI DB
	-	+	-	PNUSAE002251	USA	human	NI	2016	655	L1	stx2a	positive	positive	SRR3457696	PRJNA218110	SAMN04588521	from the NCBI DB
	-	+	-	PNUSAE002761	USA	human	NI	2015	655	L1	stx2a	positive	positive	SRR3540715	PRJNA218110	SAMN04893590	from the NCBI DB
	-	+	+	PNUSAE002876	USA	human	NI	2016	655	L1	stx2a	positive	positive	SRR3545396	PRJNA218110	SAMN05005103	from the NCBI DB
	-	+	+	236183	USA	human	NI	2016	655	L1	stx2a	positive	positive	SRR3574270	PRJNA315192	SAMN05163747	from the NCBI DB
	-	+	+	PNUSAE003153	USA	human	NI	2016	655	L1	stx2a	positive	positive	SRR3586882	PRJNA218110	SAMN05150115	from the NCBI DB
22	-	-	-	PNUSAE003262	USA	human	NI	2016	655	L1	stx2a	positive	positive	SRR3644552	PRJNA218110	SAMN05210045	from the NCBI DB
22	-	-	-	PNUSAE003263	USA	feces	-	2016	655	L1	stx2a	positive	positive	SRR3644553	PRJNA218110	SAMN05210051	from the NCBI DB
20	-	+	+	2011C-3609	USA	human	-	2011	655	L1	stx2a	positive	positive	SRR3646815	PRJNA218110	SAMN02353031	from the NCBI DB
17	-	-	-	FDA00010253	USA	wheat flour	-	2016	655	L1	stx2a	positive	positive	SRR3657284	PRJNA230969	SAMN05215988	from the NCBI DB
17	-	-	-	FDA00010254	USA	wheat flour	-	2016	655	L1	stx2a	positive	negative	SRR3657297	PRJNA230969	SAMN05215989	from the NCBI DB
17	-	-	-	FDA00010255	USA	wheat flour	-	2016	655	L1	stx2a	positive	positive	SRR3657298	PRJNA230969	SAMN05215990	from the NCBI DB
	-	+	-	CFSAN051461	USA	wheat flour	-	2016	655	L1	stx2a	positive	negative	SRR3657299	PRJNA230969	SAMN05215991	from the NCBI DB
17	-	-	-	FDA00010257	USA	wheat flour	-	2016	655	L1	stx2a	positive	positive	SRR3657300	PRJNA230969	SAMN05215992	from the NCBI DB
17	-	-	-	CFSAN051463	USA	wheat flour	-	2016	655	L1	stx2a	positive	negative	SRR3657301	PRJNA230969	SAMN05215993	from the NCBI DB
17	-	+	-	CFSAN051464	USA	wheat flour	-	2016	655	L1	stx2a	positive	negative	SRR3657302	PRJNA230969	SAMN05215994	from the NCBI DB
22	-	-	-	PNUSAE003157	USA	human	NI	2016	655	L1	stx2a	positive	positive	SRR3657554	PRJNA218110	SAMN05017810	from the NCBI DB
22	-	-	-	PNUSAE003158	USA	human	NI	2016	655	L1	stx2a	positive	positive	SRR3657555	PRJNA218110	SAMN05017811	from the NCBI DB
22	-	+	+	PNUSAE003159	USA	human	NI	2016	655	L1	stx2a	positive	positive	SRR3657556	PRJNA218110	SAMN05017812	from the NCBI DB
22	-	-	-	PNUSAE003160	USA	human	NI	2016	655	L1	stx2a	positive	positive	SRR3657557	PRJNA218110	SAMN05017813	from the NCBI DB
22	-	-	-	PNUSAE003161	USA	human	NI	2016	655	L1	stx2a	positive	positive	SRR3657560	PRJNA218110	SAMN05017814	from the NCBI DB
22	-	-	-	PNUSAE003162	USA	human	NI	2016	655	L1	stx2a	positive	positive	SRR3657561	PRJNA218110	SAMN05017815	from the NCBI DB
	-	+	-	PNUSAE002934	USA	human	GE	2014	655	L1	stx2a	positive	positive	SRR3657579	PRJNA218110	SAMN05033864	from the NCBI DB
17	-	-	-	FDA00010296	USA	white flour	-	2016	655	L1	stx2a	positive	positive	SRR3713425	PRJNA230969	SAMN05289759	from the NCBI DB
17	-	-	-	FDA00010297	USA	white flour	-	2016	655	L1	stx2a	positive	negative	SRR3713426	PRJNA230969	SAMN05289761	from the NCBI DB
17	-	-	-	FDA00010298	USA	white flour	-	2016	655	L1	stx2a	positive	negative	SRR3713427	PRJNA230969	SAMN05289763	from the NCBI DB
17	-	-	-	FDA00010299	USA	white flour	-	2016	655	L1	stx2a	positive	positive	SRR3713429	PRJNA230969	SAMN05289764	from the NCBI DB
17	-	-	-	FDA00010300	USA	white flour	-	2016	655	L1	stx2a	positive	positive	SRR3713430	PRJNA230969	SAMN05289767	from the NCBI DB
17	-	-	-	FDA00010301	USA	white flour	-	2016	655	L1	stx2a	positive	positive	SRR3713431	PRJNA230969	SAMN05289769	from the NCBI DB
17	-	-	-	FDA00010302	USA	white flour	-	2016	655	L1	stx2a	positive	negative	SRR3713432	PRJNA230969	SAMN05289771	from the NCBI DB
17	-	-	-	FDA00010303	USA	white flour	-	2016	655	L1	stx2a	positive	positive	SRR3713433	PRJNA230969	SAMN05289773	from the NCBI DB
17	-	-	-	FDA00010304	USA	white flour	-	2016	655	L1	stx2a	positive	positive	SRR3713434	PRJNA230969	SAMN05289774	from the NCBI DB
17	-	-	-	FDA00010305	USA	white flour	-	2016	655	L1	stx2a	positive	negative	SRR3713435	PRJNA230969	SAMN05289776	from the NCBI DB
17	-	-	-	FDA00010306	USA	white flour	-	2016	655	L1	stx2a	positive	negative	SRR3713436	PRJNA230969	SAMN05289777	from the NCBI DB
17	-	-	-	FDA00010308	USA	white flour	-	2016	655	L1	stx2a	positive	negative	SRR3713437	PRJNA230969	SAMN05289779	from the NCBI DB
17	-	-	-	CFSAN051771	USA	white flour	-	2016	655	L1	stx2a	positive	negative	SRR3713438	PRJNA230969	SAMN05289780	from the NCBI DB
17	-	-	-	CFSAN051772	USA	white flour	-	2016	655	L1	stx2a	positive	negative	SRR3713439	PRJNA230969	SAMN05289781	from the NCBI DB
17	-	-	-	FDA00010307	USA	white flour	-	2016	655	L1	stx2a	positive	positive	SRR3713563	PRJNA230969	SAMN05289778	from the NCBI DB
	-	+	+	PNUSAE003360	USA	human	-	2016	655	L1	stx2a	positive	positive	SRR3715460	PRJNA218110	SAMN05272516	from the NCBI DB
	-	+	+	PNUSAE003322	USA	human	-	2016	655	L1	stx2a	positive	positive	SRR3715590	PRJNA218110	SAMN05272015	from the NCBI DB
17	-	-	-	PNUSAE003279	USA	human	-	2016	655	L1	stx2a	positive	positive	SRR3715610	PRJNA218110	SAMN05272337	from the NCBI DB
	-	+	-	PNUSAE003287	USA	human	-	2016	655	L1	stx1a/stx2a	positive	positive	SRR3715615	PRJNA218110	SAMN05255588	from the NCBI DB
	-	+	+	PNUSAE003281	USA	human	-	2016	655	L1	stx2a	positive	positive	SRR3715619	PRJNA218110	SAMN05272507	from the NCBI DB
	-	+	+	PNUSAE003209	USA	human	-	2016	655	L1	stx1a/stx2a	positive	positive	SRR3715688	PRJNA218110	SAMN05252784	from the NCBI DB
	-	+	+	PNUSAE003434	USA	human	-	2016	655	L1	stx2a	positive	positive	SRR3723064	PRJNA218110	SAMN05291970	from the NCBI DB
	-	+	+	PNUSAE003359	USA	human	-	2016	655	L1	stx2a	positive	positive	SRR3723066	PRJNA218110	SAMN05283786	from the NCBI DB
17	-	-	-	FDA00010369	USA	white flour	-	2016	655	L1	stx2a	positive	positive	SRR3743154	PRJNA230969	SAMN05294031	from the NCBI DB
17	-	-	-	FDA00010370	USA	white flour	-	2016	655	L1	stx2a	positive	positive	SRR3743156	PRJNA230969	SAMN05294032	from the NCBI DB
17	-	-	-	FDA00010371	USA	white flour	-	2016	655	L1	stx2a	positive	positive	SRR3743157	PRJNA230969	SAMN05294033	from the NCBI DB
17	-	-	-	CFSAN052207	USA	white flour	-	2016	655	L1	stx2a	positive	positive	SRR3743158	PRJNA230969	SAMN05294034	from the NCBI DB
17	-	-	-	CFSAN052208	USA	white flour	-	2016	655	L1	stx2a	positive	negative	SRR3743159	PRJNA230969	SAMN05294035	from the NCBI DB
17	-	-	-	CFSAN051559	USA	Flour	-	2016	655	L1	stx2a	positive	negative	SRR3747656	PRJNA230969	SAMN05245391	from the NCBI DB
17	-	-	-	CFSAN051560	USA	Flour	-	2016	655	L1	stx2a	positive	positive	SRR3747657	PRJNA230969	SAMN05245392	from the NCBI DB
	-	+	+	FDA00010278	USA	Flour	-	2016	655	L1	stx2a	positive	negative	SRR3747658	PRJNA230969	SAMN05245393	from the NCBI DB
17	-	-	-	CFSAN051562	USA	Flour	-	2016	655	L1	stx2a	positive	negative	SRR3747659	PRJNA230969	SAMN05245394	from the NCBI DB
17	-	-	-	FDA00010280	USA	Flour	-	2016	655	L1	stx2a	positive	positive	SRR3747660	PRJNA230969	SAMN05245395	from the NCBI DB
17	-	-	-	FDA00010281	USA	Flour	-	2016	655	L1	stx2a	positive	negative	SRR3747661	PRJNA230969	SAMN05245396	from the NCBI DB
17	-	-	-	FDA00010282	USA	Flour	-	2016	655	L1	stx2a	positive	negative	SRR3747662	PRJNA230969	SAMN05245618	from the NCBI DB
17	-	-	-	FDA00010284	USA	Flour	-	2016	655	L1	stx2a	positive	negative	SRR3747663	PRJNA230969	SAMN05245624	from the NCBI DB
17	-	-	-	FDA00010285	USA	Flour	-	2016	655	L1	stx2a	positive	negative	SRR3747664	PRJNA230969	SAMN05245744	from the NCBI DB
17	-	-	-	FDA00010283	USA	Flour	-	2016	655	L1	stx2a	positive	positive	SRR3747677	PRJNA230969	SAMN05245621	from the NCBI DB
	-	+	-	CFSAN046651	USA	leaf lettuce	-	2004	655	L1	stx2a	positive	positive	SRR3929496	PRJNA312475	SAMN05414496	from the NCBI DB
17	-	-	-	PNUSAE003180	USA	human	-	2016	655	L1	stx2a	positive	positive	SRR3957017	PRJNA218110	SAMN05263632	from the NCBI DB
19	-	+	+	PNUSAE002554	USA	human	-	2012	655	L1	stx2a	positive	positive	SRR4113894	PRJNA218110	SAMN04588519	from the NCBI DB
	-	+	-	CDPH_C72	NI	NI	-	NI	655	L1	stx2a	positive	positive	SRR4114379	PRJNA341407	SAMN05721788	from the NCBI DB
	-	+	+	MOD1-EC1656	USA	feces	-	1998	655	L1	stx2a	positive	positive	SRR4340490	PRJNA230969	SAMN05607385	from the NCBI DB
	-	+	+	PNUSAE002242	USA	human	-	2012	655	L1	stx2a	positive	positive	SRR4346750	PRJNA218110	SAMN04913829	from the NCBI DB
	-	+	+	PNUSAE001644	USA	human	-	2013	655	L1	stx2a	positive	positive	SRR5329291	PRJNA218110	SAMN04383831	from the NCBI DB
	-	+	-	MOD1-EC1670	JPN	feces	-	1997	655	L1	stx2a	positive	positive	SRR5330932	PRJNA230969	SAMN05607373	from the NCBI DB
	-	+	+	FSIS1710120	USA	comminuted beef	-	2017	655	L1	stx2a	positive	positive	SRR5441615	PRJNA268206	SAMN06700860	from the NCBI DB
23	-	-	-	CFSAN062976	CAN	Flour	-	2017	655	L1	stx2a	positive	positive	SRR5452296	PRJNA230969	SAMN06732463	from the NCBI DB
	-	+	+	2010C-3609	USA	human	-	2010	655	L1	stx2a	positive	positive	SRR5616342	PRJNA218110	SAMN02352975	from the NCBI DB
23	-	+	-	CFSAN062975	CAN	Flour	-	2017	655	L1	stx2a	positive	positive	SRR5649625	PRJNA230969	SAMN06732464	from the NCBI DB
6	-	-	-	2014C-3598	USA	NI	-	2014	655	L1	stx2a	positive	positive	SRR5863051	PRJNA395587	SAMN07411304	from the NCBI DB
	-	+	+	OLC1069	CAN	NI	-	2012	655	L3	stx2a	positive	positive	SRR6061317	PRJNA309770	SAMN04420190	from the NCBI DB
24	-	-	-	OLC1252	CAN	NI	-	2014	655	L1	stx2a	positive	positive	SRR6061324	PRJNA309770	SAMN04420170	from the NCBI DB
24	-	+	+	OLC2138	CAN	NI	-	2015	655	L1	stx2a	positive	positive	SRR6061377	PRJNA309770	SAMN04420160	from the NCBI DB
	+	+	+	DV60u	NZL	cervus elaphus	-	2014	8892	L3	negative	positive	positive	SRR6225498	PRJNA415994	SAMN07839709	from the NCBI DB
	-	+	+	PNUSAE001206	USA	human	NI	2015	655	L1	stx2a	positive	positive	SRR6228867	PRJNA218110	SAMN03981632	from the NCBI DB
7	-	-	-	16-9117	CAN	human	GE	2016	655	L1	stx2a	positive	positive	SRR6743161	PRJNA434218	SAMN08542171	from the NCBI DB
7	-	-	-	16-9206	CAN	human	GE	2016	655	L1	stx2a	positive	positive	SRR6743162	PRJNA434218	SAMN08542168	from the NCBI DB
7	-	-	-	16-9234	CAN	human	GE	2016	655	L1	stx2a	positive	positive	SRR6743163	PRJNA434218	SAMN08542165	from the NCBI DB
7	-	-	-	16-9255	CAN	human	GE	2016	655	L1	stx2a	positive	positive	SRR6743164	PRJNA434218	SAMN08542169	from the NCBI DB
7	-	-	-	16-8763	CAN	human	GE	2016	655	L1	stx2a	positive	positive	SRR6743165	PRJNA434218	SAMN08542167	from the NCBI DB
7	-	-	-	17-0012	CAN	human	GE	2016	655	L1	stx2a	positive	positive	SRR6746220	PRJNA434218	SAMN08542170	from the NCBI DB
7	-	-	-	17-0013	CAN	human	GE	2016	655	L1	stx2a	positive	positive	SRR6746221	PRJNA434218	SAMN08542172	from the NCBI DB
7	-	-	-	17-0113	CAN	human	GE	2016	655	L1	stx2a	positive	positive	SRR6746222	PRJNA434218	SAMN08542166	from the NCBI DB
	-	+	-	17-0118	CAN	human	GE	2016	655	L1	stx2a	positive	positive	SRR6746223	PRJNA434218	SAMN08542175	from the NCBI DB
7	-	-	-	17-0114	CAN	human	GE	2016	655	L1	stx2a	positive	positive	SRR6746224	PRJNA434218	SAMN08542173	from the NCBI DB
7	-	-	-	17-0303	CAN	human	GE	2016	655	L1	stx2a	positive	negative	SRR6747879	PRJNA434218	SAMN08542174	from the NCBI DB
7	-	-	-	17-0119	CAN	human	GE	2016	655	L1	stx2a	positive	negative	SRR6747880	PRJNA434218	SAMN08542176	from the NCBI DB
7	-	-	-	17-0400	CAN	human	GE	2017	655	L1	stx2a	positive	positive	SRR6747881	PRJNA434218	SAMN08542183	from the NCBI DB
	-	+	-	17-0254	CAN	human	GE	2017	655	L1	stx2a	positive	positive	SRR6747882	PRJNA434218	SAMN08542178	from the NCBI DB
7	-	-	-	17-0562	CAN	human	GE	2017	655	L1	stx2a	positive	positive	SRR6747883	PRJNA434218	SAMN08542179	from the NCBI DB
	-	+	-	17-0693	CAN	human	GE	2017	655	L1	stx2a	positive	positive	SRR6748666	PRJNA434218	SAMN08542187	from the NCBI DB
7	-	-	-	17-0603	CAN	human	GE	2017	655	L1	stx2a	positive	negative	SRR6748667	PRJNA434218	SAMN08542181	from the NCBI DB
	-	+	+	17-0695	CAN	human	GE	2017	655	L1	stx2a	positive	positive	SRR6748668	PRJNA434218	SAMN08542191	from the NCBI DB
7	-	-	-	17-0602	CAN	human	GE	2017	655	L1	stx2a	positive	positive	SRR6748669	PRJNA434218	SAMN08542180	from the NCBI DB
7	-	-	-	17-0587	CAN	human	GE	2016	655	L1	stx2a	positive	positive	SRR6748670	PRJNA434218	SAMN08542177	from the NCBI DB
7	-	-	-	17-0851	CAN	human	GE	2017	655	L1	stx2a	positive	positive	SRR6749408	PRJNA434218	SAMN08542184	from the NCBI DB
7	-	-	-	17-1026	CAN	human	GE	2017	655	L1	stx2a	positive	positive	SRR6749409	PRJNA434218	SAMN08542186	from the NCBI DB
7	-	-	-	17-0853	CAN	human	GE	2017	655	L1	stx2a	positive	positive	SRR6749410	PRJNA434218	SAMN08542188	from the NCBI DB
7	-	-	-	17-0854	CAN	human	GE	2017	655	L1	stx2a	positive	positive	SRR6749411	PRJNA434218	SAMN08542185	from the NCBI DB
7	-	-	-	17-0818	CAN	human	GE	2017	655	L1	stx2a	positive	positive	SRR6749412	PRJNA434218	SAMN08542182	from the NCBI DB
7	-	-	-	17-2052	CAN	human	GE	2017	655	L1	stx2a	positive	negative	SRR6749419	PRJNA434218	SAMN08542194	from the NCBI DB
7	-	-	-	17-2247	CAN	human	GE	2017	655	L1	stx2a	positive	positive	SRR6749420	PRJNA434218	SAMN08542193	from the NCBI DB
7	-	-	-	17-1312	CAN	human	GE	2017	655	L1	stx2a	positive	positive	SRR6749421	PRJNA434218	SAMN08542189	from the NCBI DB
	-	+	-	17-1877	CAN	human	GE	2017	655	L1	stx2a	positive	positive	SRR6749422	PRJNA434218	SAMN08542192	from the NCBI DB
7	-	-	-	17-1410	CAN	human	GE	2017	655	L1	stx2a	positive	positive	SRR6749423	PRJNA434218	SAMN08542190	from the NCBI DB
7	-	-	-	17-3707	CAN	human	GE	2017	655	L1	stx2a	positive	positive	SRR6749456	PRJNA434218	SAMN08542197	from the NCBI DB
7	-	-	-	17-4041	CAN	human	GE	2017	655	L1	stx2a	positive	positive	SRR6749457	PRJNA434218	SAMN08542198	from the NCBI DB
7	-	-	-	17-2779	CAN	human	GE	2017	655	L1	stx2a	positive	positive	SRR6749458	PRJNA434218	SAMN08542196	from the NCBI DB
	-	+	-	17-2861	CAN	human	GE	2017	655	L1	stx2a	positive	positive	SRR6749459	PRJNA434218	SAMN08542195	from the NCBI DB
	-	+	-	FSIS21821258	USA	beef	-	2018	655	L1	stx2a	positive	positive	SRR6837716	PRJNA268206	SAMN08714133	from the NCBI DB
7	-	-	-	CAL-FD-2017-MI-0038_O121:H19	CAN	food	-	2017	655	L1	stx2a	positive	positive	SRR7435861	PRJNA454819	SAMN09468187	from the NCBI DB
7	-	-	-	CAL-FD-2017-MI-0017_O121:H19	CAN	food	-	2017	655	L1	stx2a	positive	positive	SRR7435862	PRJNA454819	SAMN09468186	from the NCBI DB
7	-	-	-	GTA-FD-2017-MI-00045_O121:H19	CAN	food	-	2017	655	L1	stx2a	positive	positive	SRR7435863	PRJNA454819	SAMN09468194	from the NCBI DB
7	-	-	-	GTA-FD-2017-MI-00044_O121:H19	CAN	food	-	2017	655	L1	stx2a	positive	positive	SRR7435868	PRJNA454819	SAMN09468192	from the NCBI DB
	-	+	+	BUR-FI-2017-MI-00299_O121:H19	CAN	food	-	2017	655	L1	stx2a	positive	positive	SRR7435869	PRJNA454819	SAMN09468185	from the NCBI DB
7	-	-	-	GTA-FD-2016-MI-02600_O121:H19	CAN	food	-	2017	655	L1	stx2a	positive	positive	SRR7435871	PRJNA454819	SAMN09468191	from the NCBI DB
	-	+	+	FWSEC0411	CAN	stream water	-	2012	655	L1	stx2a	positive	negative	SRR7612310	PRJNA287560	SAMN08797282	from the NCBI DB
7	-	-	-	BMH-17-0024_O121:H19	CAN	wheat flour	-	2017	655	L1	stx2a	positive	negative	SRR7788551	PRJNA489429	SAMN09979507	from the NCBI DB
7	-	-	-	BMH-17-0010_O121:H19	CAN	wheat flour	-	2017	655	L1	stx2a	positive	positive	SRR7788565	PRJNA489429	SAMN09979493	from the NCBI DB
7	-	-	-	BMH-17-0011_O121:H19	CAN	wheat flour	-	2017	655	L1	stx2a	positive	positive	SRR7788566	PRJNA489429	SAMN09979494	from the NCBI DB
7	-	-	-	BMH-17-0004_O121:H19	CAN	wheat flour	-	2017	655	L1	stx2a	positive	positive	SRR7788571	PRJNA489429	SAMN09979487	from the NCBI DB
7	-	-	-	BMH-17-0005_O121:H19	CAN	wheat flour	-	2017	655	L1	stx2a	positive	positive	SRR7788572	PRJNA489429	SAMN09979488	from the NCBI DB
7	-	-	-	BMH-17-0016_O121:H19	CAN	wheat flour	-	2017	655	L1	stx2a	positive	positive	SRR7788576	PRJNA489429	SAMN09979499	from the NCBI DB
	-	+	+	FWSEC0155	CAN	human	NI	2011	5536	L1	stx2a	positive	positive	SRR7947348	PRJNA287560	SAMN08797101	from the NCBI DB
28	-	+	-	RM13159	USA	human	NI	2009	655	L1	stx2a	positive	positive	ESC_RA8971AA_AS	-	-	from the EnteroBase DB
25	-	-	-	09982	USA	environment	-	2009	655	L1	stx2a	positive	positive	ESC_RA9148AA_AS	-	-	from the EnteroBase DB
25	-	-	-	10046	USA	livestock	-	2009	655	L1	stx2a	positive	positive	ESC_RA9149AA_AS	-	-	from the EnteroBase DB
25	-	-	-	10068	USA	environment	-	2009	655	L1	stx2a	positive	positive	ESC_RA9153AA_AS	-	-	from the EnteroBase DB
26	-	-	-	M03	USA	livestock	-	2012	655	L1	stx2a	positive	positive	ESC_VA3259AA_AS	-	-	from the EnteroBase DB
26	-	+	-	M02	USA	livestock	-	2012	655	L1	stx2a	positive	positive	ESC_VA3260AA_AS	-	-	from the EnteroBase DB
	-	+	+	M01	USA	livestock	-	2012	655	L1	stx2a	positive	positive	ESC_VA3261AA_AS	-	-	from the EnteroBase DB
26	-	-	-	M05	USA	livestock	-	2012	655	L1	stx2a	positive	positive	ESC_VA3262AA_AS	-	-	from the EnteroBase DB
	-	+	-	M06	USA	livestock	-	2012	655	L1	stx2a	positive	positive	ESC_VA3263AA_AS	-	-	from the EnteroBase DB
26	-	-	-	M04	USA	livestock	-	2012	655	L1	stx2a	positive	positive	ESC_VA3264AA_AS	-	-	from the EnteroBase DB
	-	+	-	M08	USA	livestock	-	2012	655	L1	stx2a	positive	positive	ESC_VA3265AA_AS	-	-	from the EnteroBase DB
	-	+	+	M07	USA	livestock	-	2012	655	L1	stx2a	positive	positive	ESC_VA3266AA_AS	-	-	from the EnteroBase DB
	-	+	-	M10	USA	human	NI	2006	655	L1	stx2a	positive	positive	ESC_VA3278AA_AS	-	-	from the EnteroBase DB
	-	+	+	M09	USA	human	NI	2006	655	L1	stx2a	positive	positive	ESC_VA3279AA_AS	-	-	from the EnteroBase DB
	-	+	+	M11	USA	human	NI	2010	655	L1	stx2a	positive	positive	ESC_VA3280AA_AS	-	-	from the EnteroBase DB
	-	+	-	M13	USA	environment	-	2009	655	L1	stx2a	positive	positive	ESC_VA3282AA_AS	-	-	from the EnteroBase DB
	-	+	-	M17	USA	human	NI	2008	655	L1	stx2a	positive	positive	ESC_VA3283AA_AS	-	-	from the EnteroBase DB
27	-	-	-	M15	USA	livestock	-	2009	655	L1	stx2a	positive	positive	ESC_VA3284AA_AS	-	-	from the EnteroBase DB
	-	+	+	M19	DEN	NI	-	2008	655	L1	stx2a	positive	positive	ESC_VA3286AA_AS	-	-	from the EnteroBase DB
	-	+	+	M18	USA	human	NI	2008	655	L1	stx2a	positive	positive	ESC_VA3287AA_AS	-	-	from the EnteroBase DB
28	-	-	-	M20	DEN	NI	-	2008	655	L1	stx2a	positive	positive	ESC_VA3288AA_AS	-	-	from the EnteroBase DB
29	-	-	-	M22	USA	human	NI	2006	655	L1	stx2a	positive	positive	ESC_VA3289AA_AS	-	-	from the EnteroBase DB
29	-	+	-	M23	USA	human	NI	2006	655	L1	stx2a	positive	positive	ESC_VA3290AA_AS	-	-	from the EnteroBase DB
	-	+	-	M21	USA	Food	-	2004	655	L1	stx2a	positive	positive	ESC_VA3291AA_AS	-	-	from the EnteroBase DB
	-	+	-	M26	USA	human	NI	2006	655	L1	stx2a	positive	positive	ESC_VA3292AA_AS	-	-	from the EnteroBase DB
	-	+	+	M25	CAN	human	NI	2002	655	L1	stx2a	positive	positive	ESC_VA3293AA_AS	-	-	from the EnteroBase DB
27	-	-	-	M30	USA	aquatic animal	-	2009	655	L1	stx2a	positive	positive	ESC_VA3302AA_AS	-	-	from the EnteroBase DB
27	-	+	-	M29	USA	livestock	-	2009	655	L1	stx2a	positive	positive	ESC_VA3304AA_AS	-	-	from the EnteroBase DB
	-	+	+	M34	USA	human	NI	2010	655	L1	stx2a	positive	positive	ESC_VA3305AA_AS	-	-	from the EnteroBase DB
28	-	-	+	M32	USA	human	NI	2010	655	L1	stx2a	positive	positive	ESC_VA3307AA_AS	-	-	from the EnteroBase DB
	-	+	+	M35	USA	human	NI	2010	655	L1	stx2a	positive	positive	ESC_VA3308AA_AS	-	-	from the EnteroBase DB
30	-	+	-	M36	USA	human	NI	2010	655	L1	stx2a	positive	positive	ESC_VA3309AA_AS	-	-	from the EnteroBase DB
	-	+	+	M37	USA	human	NI	2010	655	L1	stx2a	positive	positive	ESC_VA3317AA_AS	-	-	from the EnteroBase DB
30	-	-	-	M38	USA	human	NI	2010	655	L1	stx2a	positive	positive	ESC_VA3318AA_AS	-	-	from the EnteroBase DB
30	-	-	-	M39	USA	human	NI	2010	655	L1	stx2a	positive	positive	ESC_VA3319AA_AS	-	-	from the EnteroBase DB
25	-	-	-	M40	USA	livestock	-	2009	655	L1	stx2a	positive	positive	ESC_VA3320AA_AS	-	-	from the EnteroBase DB
25	-	+	-	M14	USA	aquatic animal	-	2009	655	L1	stx2a	positive	positive	ESC_VA3321AA_AS	-	-	from the EnteroBase DB
	-	+	+	M24	CAN	human	NI	2002	655	L1	stx2a	positive	negative	ESC_VA3322AA_AS	-	-	from the EnteroBase DB
	-	+	+	201503627	FRA	human	NI	2015	655	L1	stx2a	positive	positive	ESC_VA7227AA_AS	-	-	from the EnteroBase DB
	-	+	-	PNUSAE004449	USA	NI	-	NI	6689	L1	stx1a	positive	positive	SRR4293161	PRJNA218110	SAMN05788467	from the NCBI DB
	+	+	-	PNUSAE009977	USA	NI	-	NI	6689	L1	stx1a	positive	positive	SRR6114154	PRJNA218110	SAMN07703252	from the NCBI DB
	+	+	-	PNUSAE005953	USA	NI	-	NI	7245	L1	stx2a	positive	positive	SRR5297767	PRJNA218110	SAMN06449182	from the NCBI DB
	-	+	-	2011C-3216	USA	NI	-	NI	5536	L1	stx2a	positive	positive	SRR3360217	PRJNA218110	SAMN04625562	from the NCBI DB
	-	+	-	PNUSAE003738	USA	NI	-	NI	5536	L1	stx2a	positive	positive	SRR3991327	PRJNA218110	SAMN05441798	from the NCBI DB
	-	+	-	PNUSAE003754	USA	NI	-	NI	5536	L1	stx2a	positive	positive	SRR4054798	PRJNA218110	SAMN05579903	from the NCBI DB
31	-	-	-	PNUSAE007334	NI	NI	-	NI	5536	L1	stx2a	positive	positive	SRR5787953	PRJNA218110	SAMN07194930	from the NCBI DB
31	-	-	-	PNUSAE007336	NI	NI	-	NI	5536	L1	stx2a	positive	positive	SRR5787700	PRJNA218110	SAMN07194932	from the NCBI DB
	-	+	-	PNUSAE007577	USA	NI	-	NI	5536	L1	stx2a	positive	positive	SRR5806487	PRJNA218110	SAMN07304736	from the NCBI DB
31	-	+	-	PNUSAE007337	NI	NI	-	NI	5536	L1	stx2a	positive	positive	SRR5875949	PRJNA218110	SAMN07194933	from the NCBI DB
	-	+	+	PNUSAE009928	USA	NI	-	2017	5536	L1	stx2a	positive	positive	SRR6164681	PRJNA218110	SAMN07757823	from the NCBI DB
	-	+	-	PNUSAE014166	USA	NI	-	NI	5536	L1	stx2a	positive	positive	SRR7178175	PRJNA218110	SAMN09220977	from the NCBI DB
32	-	-	-	PNUSAE014497	USA	NI	-	NI	5536	L1	stx2a	positive	positive	SRR7271443	PRJNA218110	SAMN09375721	from the NCBI DB
32	-	+	-	PNUSAE014801	USA	NI	-	NI	5536	L1	stx2a	positive	positive	SRR7430543	PRJNA218110	SAMN09489313	from the NCBI DB
	-	+	-	PNUSAE015318	USA	NI	-	NI	5536	L1	stx2a	positive	positive	SRR7503856	PRJNA218110	SAMN09635698	from the NCBI DB
	-	+	-	PNUSAE025665	USA	NI	-	NI	5536	L1	stx2a	positive	positive	SRR9637582	PRJNA218110	SAMN12205303	from the NCBI DB
	-	+	+	FSIS11926334	USA	beef	-	2019	5536	L1	stx2a	positive	positive	SRR10503799	PRJNA268206	SAMN13340324	from the NCBI DB
	-	+	-	109908	NI	NI	-	NI	800	L2	negative	positive	negative	ERR294575	PRJEB2904	SAMEA1904287	from the NCBI DB
	-	+	+	IEH-NGS-ECO-00215	USA	flour	-	2015	800	L2	negative	positive	negative	SRR3146544	PRJNA230969	SAMN04429924	from the NCBI DB
	-	+	+	LGE2786	USA	environment	-	2015	800	L2	negative	positive	negative	SRR6362485	PRJNA416911	SAMN08039367	from the NCBI DB
	+	+	+	ECO20123458	KOR	human	NI	2012	800	L2	negative	positive	negative	SRR11658284	PRJNA628558	SAMN14734117	from the NCBI DB
	-	+	-	2015C-4685	USA	NI	-	NI	7250	L4	negative	positive	negative	SRR5312138	PRJNA218110	SAMN06475256	from the NCBI DB
33	-	-	-	05-3514	USA	NI	-	NI	7250	L4	stx1a	positive	negative	SRR6792729	PRJNA218110	SAMN08623776	from the NCBI DB
33	-	+	-	05-3527	USA	NI	-	NI	7250	L4	stx1a	positive	negative	SRR6792728	PRJNA218110	SAMN08623775	from the NCBI DB
34	+	-	-	PNUSAE041683	USA	water	-	2018	7250	L4	negative	positive	negative	SRR10536658	PRJNA283914	SAMN13392856	from the NCBI DB
34	-	-	-	PNUSAE048020	USA	water	-	2018	7250	L4	negative	positive	negative	SRR11059186	PRJNA283914	SAMN14080885	from the NCBI DB
	-	+	+	12.2483	USA	odocoileus virginianus	-	2012	7250	L4	negative	positive	negative	SRR11484538	PRJNA357722	SAMN14503681	from the NCBI DB
34	-	+	+	PNUSAE052000	USA	water	-	2018	7250	L4	negative	positive	negative	SRR11617967	PRJNA283914	SAMN14749989	from the NCBI DB
17	-	-	-	2016C-3839	USA	human	NI	2016	655	L1	stx2a	positive	positive	SRR3944606	PRJNA218110	SAMN05430244	from the NCBI DB
17	-	-	-	2016C-3845	USA	human	NI	2016	655	L1	stx2a	positive	negative	SRR3944600	PRJNA218110	SAMN05430247	from the NCBI DB
17	-	-	-	PNUSAE002203	USA	human	NI	NI	655	L1	stx2a	positive	positive	SRR3157082	PRJNA218110	SAMN04461157	from the NCBI DB
17	-	-	-	PNUSAE002380	USA	human	NI	2016	655	L1	stx2a	positive	positive	SRR3205823	PRJNA218110	SAMN04518090	from the NCBI DB
17	-	-	-	PNUSAE002568	USA	human	NI	2016	655	L1	stx2a	positive	positive	SRR3372129	PRJNA218110	SAMN04568478	from the NCBI DB
17	-	-	-	PNUSAE002570	USA	human	NI	2016	655	L1	stx2a	positive	positive	SRR3294546	PRJNA218110	SAMN04568480	from the NCBI DB
17	-	-	-	PNUSAE002632	USA	human	NI	NI	655	L1	stx2a	positive	positive	SRR3294497	PRJNA218110	SAMN04573297	from the NCBI DB
17	-	-	-	PNUSAE002731	USA	human	NI	NI	655	L1	stx2a	positive	positive	SRR3340360	PRJNA218110	SAMN04605519	from the NCBI DB
17	-	-	-	PNUSAE002758	USA	human	NI	NI	655	L1	stx2a	positive	positive	SRR3991783	PRJNA218110	SAMN05360249	from the NCBI DB
	-	+	-	PNUSAE002759	USA	human	NI	NI	655	L1	stx2a	positive	positive	SRR3394776	PRJNA218110	SAMN04849842	from the NCBI DB
17	-	-	-	PNUSAE002978	USA	human	NI	2016	655	L1	stx2a	positive	positive	SRR5306566	PRJNA218110	SAMN04925752	from the NCBI DB
17	-	-	-	PNUSAE003214	USA	human	NI	2016	655	L1	stx2a	positive	negative	SRR3657545	PRJNA218110	SAMN05225541	from the NCBI DB
17	-	-	-	PNUSAE003253	USA	human	NI	2016	655	L1	stx2a	positive	positive	SRR3644563	PRJNA218110	SAMN05201343	from the NCBI DB
17	-	-	-	PNUSAE003499	USA	human	NI	NI	655	L1	stx2a	positive	positive	SRR3930570	PRJNA218110	SAMN05386338	from the NCBI DB
17	-	-	-	PNUSAE003502	USA	human	NI	NI	655	L1	stx2a	positive	positive	SRR3745461	PRJNA218110	SAMN05301331	from the NCBI DB
17	-	-	-	PNUSAE003551	USA	human	NI	NI	655	L1	stx2a	positive	positive	SRR3957000	PRJNA218110	SAMN05390832	from the NCBI DB
17	-	-	-	PNUSAE003616	USA	human	NI	NI	655	L1	stx2a	positive	positive	SRR3930558	PRJNA218110	SAMN05389709	from the NCBI DB
17	-	-	-	PNUSAE003908	USA	human	NI	NI	655	L1	stx2a	positive	positive	SRR4054780	PRJNA218110	SAMN05544915	from the NCBI DB
17	-	-	-	PNUSAE004038	USA	human	NI	NI	655	L1	stx2a	positive	positive	SRR4054744	PRJNA218110	SAMN05578247	from the NCBI DB
	-	+	-	PNUSAE004046	USA	human	NI	NI	655	L1	stx2a	positive	negative	SRR4191378	PRJNA218110	SAMN05726811	from the NCBI DB
17	-	-	-	PNUSAE004147	USA	human	NI	NI	655	L1	stx2a	positive	positive	SRR4094906	PRJNA218110	SAMN05604774	from the NCBI DB
17	-	-	-	PNUSAE004359	USA	human	NI	NI	655	L1	stx2a	positive	positive	SRR4346730	PRJNA218110	SAMN05824277	from the NCBI DB
17	-	-	-	PNUSAE004457	USA	human	NI	NI	655	L1	stx2a	positive	positive	SRR4293160	PRJNA218110	SAMN05789735	from the NCBI DB
	-	+	-	PNUSAE004488	USA	human	NI	NI	655	L1	stx2a	positive	positive	SRR4293149	PRJNA218110	SAMN05791271	from the NCBI DB
17	-	-	-	PNUSAE004513	USA	human	NI	NI	655	L1	stx2a	positive	positive	SRR4346300	PRJNA218110	SAMN05826287	from the NCBI DB
	-	+	-	PNUSAE004517	USA	human	NI	NI	655	L1	stx2a	positive	positive	SRR4293120	PRJNA218110	SAMN05788744	from the NCBI DB
	-	+	-	PNUSAE004545	USA	human	NI	NI	655	L1	stx2a	positive	positive	SRR4345721	PRJNA218110	SAMN05827314	from the NCBI DB
	-	+	-	PNUSAE004562	USA	human	NI	NI	655	L1	stx2a	positive	positive	SRR4345708	PRJNA218110	SAMN05845060	from the NCBI DB
	-	+	-	PNUSAE005457	USA	human	NI	NI	655	L1	stx2a	positive	positive	SRR5124256	PRJNA218110	SAMN06141525	from the NCBI DB
NI, no information
* D, Diarrhea; BD, Bloody Diarrhea; HUS, Hemolytic Uremic Syndrome; GE, Gastroenteritis
† Identified by hierBAPS (see Fig. 2 and main text).
‡ BioProject PRJDB8147 includes the sequences of not only O121:H19 STEC but also STECs of O145:H28 and O146:H21, Onovel1:H16, OUT (untypable):H7, O157:H19, O50:H32, and O63:H6.
Patel PN, et al. Genome Announc. 2018;6:e00391-18.
Parker CT, et al. Microbiol Resour Announc. 2018;7:e00807-18.
Robertson J, et al. Genome Announc. 2018;6:e01561-17.
Tyson S, et al. Microbiol Resour Announc. 2019;8:e00625-19.

## Sheet: TableS2
Table S2. Double-locus variants of ST655 downloaded from the EnteroBase database (last access: 24th November 2020).
	Used in the phylogenetic analysis in					Serotype
Strain	Fig. 1	Fig. 2	Fig. S9	ID in the EnteroBase	ST	O	H	stx	eae	hlyA	country	source	year	Accession No.
AM19	+	-	-	ESC_FA3691AA	1686	8	26	negative	negative	negative	Switzerland	Equine	NI	ESC_FA3691AA
AM18	-	-	-	ESC_FA3698AA	1686	UT	26	negative	negative	negative	Switzerland	Equine	NI	ESC_FA3698AA
78-152	-	-	-	ESC_MA5533AA	1686	8	26	negative	negative	negative	Switzerland	Equine	2015	ERR3209431
60-193	-	-	-	ESC_MA5534AA	1686	UT	26	negative	negative	negative	Switzerland	Equine	2015	ERR3209430
P7a	+	-	-	ESC_BA0519AA	2952	20	9	negative	negative	negative	United States	NI	NI	SRR2000445
K 6b	-	-	-	ESC_BA0588AA	2952	64	19	negative	negative	negative	United States	NI	NI	SRR2000392
NCTC9064	+	+	+	ESC_DA0411AA	2952	64	19	negative	negative	negative	NI	NI	1952	GCF_900636795
EuSCAPE_TR256	+	-	-	ESC_EA1428AA	2952	168	9	negative	negative	negative	NI	NI	NI	ERR1541495
MOD1-EC6788	-	-	-	ESC_EA2125AA	2952	168	9	negative	negative	negative	United States	NI	1994	SRR3974863
MOD1-EC3870	-	-	-	ESC_EA2761AA	2952	UT	19	negative	negative	negative	United States	Human	NI	SRR3989810
MOD1-EC3869	-	-	-	ESC_EA2762AA	2952	UT	19	negative	negative	negative	United States	Human	NI	SRR3989809
MOD1-EC3868	-	-	-	ESC_EA2763AA	2952	57	19	negative	negative	negative	United States	Human	NI	SRR3989808
A67NM2RX	-	-	-	ESC_GA4935AA	2952	168	9	negative	negative	negative	NI	NI	NI	ERR1971437
24-26-20171009	-	-	-	ESC_HA4657AA	2952	57	19	stx1a	negative	negative	United Kingdom	NI	NI	ESC_HA4657AA
376201	-	-	-	ESC_HA6750AA	2952	57	19	stx1a	negative	negative	United Kingdom	Human	2017	SRR6185853
404696	-	-	-	ESC_HA6763AA	2952	57	19	stx1a	negative	negative	United Kingdom	Human	2017	SRR6185825
F8198-41	-	-	-	ESC_HA6951AA	2952	57	19	negative	negative	negative	United States	NI	NI	SRR6195938
ecoli[ST-2952]	-	-	-	ESC_HA7680AA	2952	UT	9	negative	negative	negative	Denmark	Swine	2015	ERR1512412
PNUSAE011482	-	-	-	ESC_IA1506AA	2952	57	19	stx1a	negative	negative	United States	NI	NI	SRR6396321
PNUSAE012247	-	-	-	ESC_IA4379AA	2952	57	19	stx1a	negative	negative	United States	NI	NI	SRR6766904
PNUSAE012181	-	-	-	ESC_IA4383AA	2952	57	19	stx1a	negative	negative	United States	NI	NI	SRR6766900
DTU2016_715_PRJ1055_Escherichia_coli_528_15104342_1	-	-	-	ESC_IA5294AA	2952	UT	9	negative	negative	negative	Denmark	Swine	2015	ESC_IA5294AA
10123	-	-	-	ESC_IA6542AA	2952	UT	19	stx1a	negative	negative	NI	NI	2017	ESC_IA6542AA
PNUSAE013162	-	-	-	ESC_IA7143AA	2952	57	19	stx1a	negative	negative	United States	NI	NI	SRR7050090
393960	-	-	-	ESC_IA9140AA	2952	57	19	stx1a	negative	negative	United Kingdom	Human	2017	SRR7186945
533984	-	-	-	ESC_IA9413AA	2952	57	19	stx1a	negative	negative	United Kingdom	Human	2018	SRR7191566
PNUSAE014108	-	-	-	ESC_IA9456AA	2952	57	19	stx1a	negative	negative	United States	NI	NI	SRR7191429
493428	-	-	-	ESC_JA0358AA	2952	57	19	stx1a	negative	negative	United Kingdom	Human	2018	SRR7230691
385478	-	-	-	ESC_JA0683AA	2952	57	19	stx1a	negative	negative	United Kingdom	Human	2017	SRR7236567
484700	-	-	-	ESC_JA1668AA	2952	UT	19	negative	negative	negative	United Kingdom	Human	2018	SRR7265836
538357	+	-	-	ESC_JA2425AA	2952	57	19	stx1a	negative	negative	United Kingdom	Human	2018	SRR7285541
524354	-	-	-	ESC_JA2787AA	2952	57	19	stx1a	negative	negative	United Kingdom	Human	2018	SRR7291834
488642	-	-	-	ESC_JA3702AA	2952	57	19	stx1a	negative	negative	United Kingdom	Human	2018	SRR7401618
365316	-	-	-	ESC_JA6210AA	2952	20	9	negative	negative	negative	United Kingdom	NI	2017	SRR7505884
569967	-	-	-	ESC_JA6526AA	2952	57	19	stx1a	negative	negative	United Kingdom	Human	2018	SRR7527641
592564	-	-	-	ESC_KA0675AA	2952	UT	19	stx1a	negative	negative	United Kingdom	Human	2018	SRR7826940
591854	-	-	-	ESC_KA1621AA	2952	57	19	stx1a	negative	negative	United Kingdom	Human	2018	SRR7866105
FSIS11921664	-	-	-	ESC_NA0091AA	2952	UT	9	negative	negative	negative	United States	Bovine	2019	SRR9202029
765653	-	-	-	ESC_NA3265AA	2952	57	19	stx1a	negative	negative	United Kingdom	Human	2019	SRR9613631
880051	-	-	-	ESC_QA1818AA	2952	57	19	stx1a	negative	negative	United Kingdom	Human	2020	SRR11006961
SAMEA6368826	-	-	-	ESC_QA2890AA	2952	168	9	negative	negative	negative	NI	NI	NI	ERR3713218
PSU-2581	-	-	-	ESC_QA8856AA	2952	64	19	negative	negative	negative	United States	Swine	1990	SRR11430559
UT, Untypable
NI, No information

## Sheet: TableS3
Table S3. Stx2 production level and Stx2 phage in the O121:H19 strains.
ID in Fig. 4	ST655 Lineage	Strain	Country	Stx2 production (µg/ml)*		Stx2a phage
						Length (bp)†	Integration site	Accession No.
1I	2	E15042	JPN	5.4±0.85		71410	argW	AP024478
01	2	EH0505	BEL	1.8±0.24		64988	argW	LC616031
02	2	EH1965	BEL	14±1.5		64982	argW	LC616032
03	2	EH0787	BEL	9.6±0.12		66351	argW	LC616033
04	2	EH0337	BEL	11±0.34		66296	argW	LC616034
1H	2	2014C-4423	USA	N/A		68895	argW	CP027454
05	2	13E027	JPN	0.95±0.20		67322	argW	LC616035
06	2	PV06-102	JPN	12±0.90		66258	argW	LC616036
07	2	4151	JPN	11±0.41		64993	argW	LC616037
08	2	707	JPN	11±0.59		67526	argW	LC616038
09	2	131033	JPN	9.1±1.7		66305	argW	LC616039
10	2	3993	JPN	11±1.1		66305	argW	LC616040
11	2	PV12-16	JPN	9.6±1.7		64992	argW	LC616041
12	2	12E064	JPN	8.8±0.53		64992	argW	LC616042
13	2	3725	JPN	4.8±0.58		64992	argW	LC616043
14	2	8243	JPN	6.4±0.41		64992	argW	LC616044
15	2	481	JPN	5.0±0.53		66259	argW	LC616045
1G	2	2014C-3655	USA	N/A		67573	argW	CP027351
16	2	5122	JPN	7.0±0.83		66305	argW	LC616046
17	2	6804	JPN	6.2±0.36		64992	argW	LC616047
18	2	07Y06	JPN	7.1±0.66		66259	argW	LC616048
19	2	11Y11	JPN	8.6±0.83		66306	argW	LC616049
20	2	3350	JPN	11±0.39		66306	argW	LC616050
21	2	PV07-173	JPN	12±0.78		66304	argW	LC616051
22	2	7982	JPN	6.8±0.43		64992	argW	LC616052
23	2	12849	JPN	8.1±0.70		64992	argW	LC616053
1F	2	FWSEC0006	CAN	N/A		66259	argW	CP031910
24	2	12E092	JPN	12±2.1		67061	argW	LC616054
25	2	1603	JPN	11±1.6		67572	argW	LC616055
26	2	3772	JPN	8.4±0.33		64992	argW	LC616056
27	2	579	JPN	8.5±0.55		64992	argW	LC616057
1C	2	RM8352	USA	N/A		64991	argW	CP028110
28	2	716	JPN	9.7±0.79		64993	argW	LC616058
29	2	3105	JPN	10±0.9		64992	argW	LC616059
30	2	3417	JPN	6.3±0.57		67627	argW	LC616060
31	2	12874	JPN	9.6±1.2		66304	argW	LC616061
1E	2	2015C-3107	USA	N/A		67617	argW	CP027317
1D	2	16-9255	CAN	N/A		68932	argW	CP022407
32	2	3896	JPN	10±0.92		66346	argW	LC616062
33	2	3418	JPN	7.7±0.64		65038	argW	LC616063
34	2	453	JPN	7.1±0.65		66305	argW	LC616064
35	2	463	JPN	6.9±0.14		66305	argW	LC616065
36	2	11106	JPN	12±1.2		66305	argW	LC616066
37	2	356	JPN	10±0.21		64992	argW	LC616067
1B	2	2014C-3599	USA	N/A		66305	argW	CP027435
38	2	522	JPN	11±1.5		64992	argW	LC616068
39	2	635	JPN	8.8±0.82		64992	argW	LC616069
40	2	15436	JPN	7.7±0.21		64992	argW	LC616070
41	2	8048	JPN	8.4±0.56		64992	argW	LC616071
42	2	PV03-14	JPN	9.5±0.47		64992	argW	LC616072
43	2	08E027	JPN	6.4±0.80		64992	argW	LC616073
44	2	10902	JPN	8.9±0.58		64992	argW	LC616074
45	2	06E050	JPN	8.3±0.65		64992	argW	LC616075
46	2	2935	JPN	8.1±0.46		64992	argW	LC616076
1A	2	51104	JPN	8.3±1.1		64992	argW	AP024471
47	2	13518	JPN	7.7±0.58		64992	argW	LC616077
48	2	10E082	JPN	11±1.0		64992	argW	LC616078
49	1	KH16-043	JPN	2.1±0.14		44235	yecE	LC616079
3A	1	SE14002	JPN	2.2±0.06		46605	yecE	AP024473
* Determined by a Sandwich ELISA (means±S.D.; n=3).
† Excluding the sequence of the attachment sites (attL and attR).
N/A, not applicable

## Sheet: TableS4
Table S4. The IS elements identified in the four O121:H19 STEC strains that were completely sequenced in this study.
		Copy numbers on chromosome/plasmid in
Family	IS name	51104 (1A)	E15042 (1I)	SE14002 (3A)	CEC14159 (3B)
IS1	IS1F	0/0	0/0	2/0	1/0
IS1	ISEc30	0/0	0/0	0/1	0/1
IS3	IS2	4/0	4/0	1/0	3/0
IS3	IS3	1/0	1/0	0/0	0/0
IS3	IS600	22/5	31/4	1/0	1/0
IS3	IS629	8/2	10/2	4/1	5/0
IS3	IS911	1/1	1/1	1/0	0/0
IS3	IS1203/IS1203E	9/1	15/1	5/4	10/3
IS3	IS3411	1/0	1/0	0/0	0/0
IS3	ISCfr6	6/0	6/0	5/0	1/0
IS3	ISEc16	0/0	0/0	1/1	1/1
IS3	ISEc17	2/1	2/1	0/0	0/0
IS3	ISEc31	0/0	0/0	0/0	1/0
IS3	ISSd1	0/1	1/1	1/0	1/0
IS4	IS421	0/1	0/1	0/0	0/0
IS4	ISEc13	1/0	1/0	1/0	1/0
IS21	IS21	0/0	0/0	0/1	0/1
IS21	IS100	1/0	1/0	0/1	0/1
IS21	ISEc12	0/0	0/0	1/1	1/1
IS21	ISEc62	0/0	0/0	0/1	0/1
IS21	ISSso4	1/0	1/0	1/0	1/0
IS30	IS30	0/0	0/0	1/0	1/0
IS66	IS682	0/0	0/0	1/0	1/0
IS66	ISCro1	1/0	1/0	8/1	10/1
IS66	ISEc8	7/4	9/3	5/1	5/2
IS66	ISEc22	1/0	1/0	0/0	0/0
IS66	ISEc23	5/0	6/0	1/0	1/0
IS66	ISEc47	0/1	0/1	0/0	0/0
IS66	ISEc49	0/0	0/0	1/0	0/0
IS66	ISEc83	11/2	10/3	2/0	2/0
IS91	ISEc84	0/2	0/2	0/0	0/0
IS110	IS621	1/0	1/0	1/0	1/0
IS200/IS605	IS200	0/0	0/0	0/1	0/1
IS200/IS605	IS200C	0/1	0/1	0/0	0/0
IS200/IS605	IS609	1/0	1/0	1/0	1/0
IS256	ISEic2	2/0	2/0	1/0	1/0
IS630	MITEEc1	5/0	5/0	5/0	5/0
ISAs1	ISEc1	5/0	5/0	5/0	5/0
ISAs1	ISEc26	1/0	1/0	1/0	1/0
ISL3	ISEc38	0/1	0/1	0/0	0/0
	Total	97/23	117/22	57/14	61/13
The ISs absence in L1 or L3 strains are indicated by red.

## Sheet: TableS5
Table S5. T3SS effectors and their copy numbers in the 11 completely sequenced O121:H19 strains.
	Strains (ID)
T3SS effectors	51104 (1A)	2014C-3599 (1B)	RM8352 (1C)	16-9255 (1D)	2015C-3107 (1E)	FWSEC0006 (1F)	2014C-3655 (1G)	2014C-4423 (1H)	E15042 (1I)	SE14002 (3A)	CEC14159 (3B)
EspB*	1	1	1	1	1	1	1	1	1	1	1
EspF*	1	1	1	1	1	1	1	1	1	1	1
EspG*	1	1	1	1	1	1	1	1	1	1	1
EspH*	1	1	1	1	1	1	1	1	1	1	1
EspZ*	1	1	1	1	1	1	1	1	1	1	1
Map*	1	1	1	1	1	1	1	1	1	1	1
Tir*	1	1	1	1	1	1	1	1	1	1	1
EspJ	2 (1)	2 (1)	2 (1)	2 (1)	2 (1)	2 (1)	2 (1)	2 (1)	2 (1)	1	1
EspK	3 (1)	3	3	3	3	3	3	3 (1)	2	2	2
EspL	1	1	1	1	1	1	1	1	1	1	1
EspM	3	3	3	3	3	3	3	3	3	2	2
EspN	1	1	1	1	1	1 (1)	1 (1)	1	1	0	1
EspO	3	3	3	3	3	3	3 (1)	3	2	3	3
EspV	0	0	0	0	0	0	0	0	0	1 (1)	0
EspW	1	1	1	1	1	1	1	1	1	0	0
EspX	2	2	2	2	2	2	2	2	2	1	1
NleA/EspI	1	1	1	1	1	1	1	1	1	1	1
NleB	1	1	1	1	1	1	1	1	1	1	1
NleC	3	3	3	3 (1)	3	3	3	2	3	1	1
NleD	0	0	0	0	0	0	0	0	0	1	0
NleE	1	1	1	1	1	1	1	1	1	1	1
NleF	1	1	1	1	1	1	1	1	1	1	1 (1)
NleG	13 (1)	13 (1)	13 (1)	13 (1)	13 (1)	13 (1)	13 (1)	13 (1)	13 (1)	6 (1)	16 (2)
NleH	1	1	1	1	1	1	1	1	1	1	1
TccP	1	1	1	1	1	1	1	1	1	0	0
TccP2	1	1	1	1	1	1	1	1	1	1	0
Cif	0	0	0	0	0	0	0	0	0	0	0
OspB	2	2	2	2	2	2	2	2	2	1 (1)	1
OspG	0	0	0	0	0	0	0	0	0	0	0
Total	48	48	48	48	48	48	48	47	46	33	41
Copy numbers including pseudogenes are shown. The numbers of pseudogenes are indicated in parentheses.
* Effectors encoded in the LEE core region.
